# Supplementary material for: Regional differences in clonal Japanese knotweed revealed by chemometrics-linked attenuated total reflection Fourier-transform infrared spectroscopy
Source: BMC Plant Biol. 2021 Nov 9;21:522. doi: 10.1186/s12870-021-03293-y (PMC8579538; doi:10.1186/s12870-021-03293-y)
Supplement: Supplementary file 2 — Additional file 2. [file 12870_2021_3293_MOESM2_ESM.xlsx]

## Sheet: Spectral Data
					Absorbance at wavelength...
Region	Site	Leaf Surface	Leaf Type	Leaf Number	3992.64	3988.79	3984.93	3981.07	3977.21	3973.36	3969.5	3965.64	3961.78	3957.93	3954.07	3950.21	3946.35	3942.49	3938.64	3934.78	3930.92	3927.06	3923.21	3919.35	3915.49	3911.63	3907.78	3903.92	3900.06	3896.2	3892.35	3888.49	3884.63	3880.77	3876.92	3873.06	3869.2	3865.34	3861.48	3857.63	3853.77	3849.91	3846.05	3842.2	3838.34	3834.48	3830.62	3826.77	3822.91
NEE	EDB	Lower	H	1	0.0154483	0.0151107	0.0149203	0.0149593	0.0149783	0.0149543	0.015002	0.0149554	0.0147117	0.0144355	0.0144062	0.0146827	0.0148921	0.0147887	0.0145077	0.0142661	0.0142111	0.0140882	0.0138177	0.0139192	0.0142351	0.0139166	0.0131495	0.0132685	0.0143866	0.0145672	0.0140249	0.0136307	0.0135082	0.0134792	0.0131434	0.0128803	0.0132808	0.0135657	0.0129559	0.0122701	0.0131452	0.0143194	0.0136684	0.0127274	0.0129747	0.0135684	0.0132352	0.0123507	0.0119157
NEE	EDB	Lower	H	1	0.0276599	0.0274366	0.0272715	0.027179	0.0270944	0.0270711	0.0271724	0.027235	0.0271551	0.0269338	0.0267651	0.0269292	0.0272387	0.0272435	0.0268707	0.0264982	0.0264901	0.0265275	0.0262439	0.0260631	0.0260771	0.0255584	0.0246337	0.0247535	0.0260323	0.0262152	0.0255524	0.0251427	0.0251133	0.0251002	0.024675	0.0243618	0.0248735	0.0253901	0.0249824	0.0243746	0.0251453	0.0261318	0.025362	0.0245029	0.0251209	0.0258249	0.0251592	0.0239244	0.023357
NEE	EDB	Lower	H	1	0.0216457	0.0214662	0.0214245	0.0214184	0.0212925	0.021225	0.0213552	0.0213829	0.021209	0.0209949	0.0208745	0.0209536	0.0210454	0.0209451	0.0207045	0.0203906	0.020185	0.0200829	0.0199054	0.0200114	0.0204155	0.0200881	0.0188558	0.0183552	0.0194692	0.0198874	0.0192851	0.0188016	0.0187831	0.0188797	0.018418	0.0177582	0.0178856	0.0183776	0.0180812	0.017422	0.0182251	0.0195026	0.0187051	0.0172939	0.0173305	0.018176	0.017958	0.016831	0.0159382
NEE	EDB	Lower	H	1	0.0130903	0.0130858	0.013135	0.0130402	0.0126615	0.0124511	0.0126501	0.0128084	0.0126655	0.0123491	0.0121441	0.0122188	0.0123393	0.0122676	0.012002	0.0117051	0.0116455	0.0116416	0.0114924	0.0117724	0.0123585	0.0119264	0.0104851	0.0100472	0.0114256	0.0119899	0.011478	0.0109894	0.0108707	0.0109076	0.0104151	0.00979528	0.0099708	0.0102949	0.00966216	0.0086885	0.00960894	0.0113673	0.0107301	0.00941174	0.00989377	0.0111454	0.0108898	0.00961624	0.00886956
NEE	EDB	Lower	H	1	0.0247525	0.0244065	0.0241776	0.0241197	0.0240861	0.0240922	0.0242166	0.0243169	0.024227	0.0239365	0.0236639	0.0236352	0.023719	0.0236839	0.0234392	0.0230931	0.0229489	0.0228912	0.0226986	0.0228506	0.023299	0.0229708	0.0218173	0.0212881	0.0219922	0.0221839	0.0217329	0.0214147	0.0214193	0.0214628	0.0210631	0.0206009	0.0207507	0.0210385	0.0206712	0.0202197	0.0212712	0.0224291	0.0214317	0.0199597	0.0199615	0.0208968	0.0210568	0.0204214	0.0198347
NEE	EDB	Lower	H	1	0.0247863	0.0247484	0.0247987	0.0247209	0.0245367	0.0244324	0.0243997	0.0243276	0.0242171	0.0241223	0.0241329	0.0242411	0.0242743	0.0242155	0.0241092	0.0239012	0.0236349	0.023338	0.0231205	0.0232739	0.0234456	0.0228393	0.0217678	0.021709	0.0228052	0.0228927	0.0221742	0.0217809	0.0219274	0.0221685	0.0218821	0.0214293	0.021535	0.0216798	0.021059	0.0203459	0.0212292	0.0224933	0.021752	0.02043	0.0204374	0.021345	0.0213009	0.0203081	0.0194882
NEE	EDB	Lower	H	1	0.0186438	0.0182979	0.0181185	0.0181463	0.0182011	0.0183486	0.0185414	0.0184921	0.0182346	0.0180192	0.0179646	0.0180345	0.0181275	0.0181297	0.0179025	0.0175424	0.0173091	0.0170467	0.0166645	0.0168234	0.017484	0.017327	0.0161812	0.0157185	0.0167012	0.0170217	0.0164428	0.0159047	0.0158724	0.016237	0.0161809	0.0158156	0.0157943	0.0157742	0.015203	0.0145843	0.0156533	0.0172005	0.0163852	0.0147986	0.0147921	0.0158731	0.0158741	0.0148837	0.0142087
NEE	EDB	Lower	H	1	0.0110075	0.0107323	0.0105098	0.0103781	0.0103726	0.0105952	0.010909	0.0110112	0.0108471	0.010536	0.010334	0.0103757	0.0104834	0.0105259	0.0104022	0.0101364	0.0100109	0.00997114	0.00984275	0.00999931	0.0103123	0.00980037	0.0086103	0.00857824	0.0100644	0.0103265	0.00952648	0.00906168	0.009209	0.00948805	0.00908556	0.00840684	0.00856195	0.00904849	0.00851282	0.00763577	0.00886474	0.0106026	0.00955506	0.00787991	0.00823352	0.00966457	0.00964159	0.00840403	0.00754438
NEE	EDB	Lower	H	1	0.0140282	0.0138108	0.0138365	0.0140383	0.0140413	0.0139257	0.0139732	0.0140452	0.0139249	0.013626	0.013409	0.0134881	0.0137281	0.0138473	0.0136762	0.013376	0.0133318	0.013461	0.0134147	0.0134427	0.0135645	0.0129829	0.0117588	0.0114293	0.0125546	0.0129777	0.0124316	0.0118279	0.0116813	0.0119442	0.0118012	0.0113848	0.0115824	0.0120081	0.0116219	0.0109252	0.0118527	0.0131791	0.0122161	0.0106902	0.0108453	0.011985	0.011981	0.0109409	0.0101738
NEE	EDB	Lower	H	1	0.00913463	0.00897281	0.00877926	0.00871835	0.00869987	0.00866476	0.00872533	0.00878712	0.0087126	0.00851362	0.00838251	0.00850206	0.00868852	0.00870198	0.00850318	0.00823671	0.0082181	0.00825151	0.00805993	0.00818983	0.00852268	0.00792903	0.0066699	0.00674945	0.00833863	0.00848556	0.00755581	0.00700445	0.00707111	0.00735636	0.00706382	0.00656313	0.00683625	0.0073034	0.00677023	0.00589341	0.00702205	0.0086554	0.00762297	0.00623748	0.00703454	0.00835932	0.00796318	0.00666241	0.00594435
NEE	EDB	Upper	H	1	0.00862071	0.00858592	0.00826831	0.00784771	0.00755293	0.00754819	0.00763282	0.00758003	0.0075365	0.00750375	0.00735406	0.00730385	0.00743892	0.00737189	0.00702619	0.00698116	0.00743814	0.00770204	0.00757267	0.0076597	0.00781843	0.00723965	0.00622444	0.00632824	0.00760608	0.00772925	0.00702243	0.00668518	0.00690127	0.00711494	0.00672	0.0062912	0.00662819	0.00717075	0.00680947	0.00602429	0.00683533	0.00780662	0.00643772	0.00499354	0.00571379	0.00707492	0.00694712	0.00602968	0.00573302
NEE	EDB	Upper	H	1	0.0169853	0.0169505	0.0167826	0.0165937	0.0163991	0.0162845	0.016289	0.0162751	0.0162902	0.0163714	0.0163241	0.0162348	0.0163181	0.016324	0.0160482	0.0158846	0.016082	0.0162872	0.0163496	0.0164864	0.0164195	0.0155761	0.0144032	0.0145106	0.0159909	0.0164798	0.0161281	0.0158574	0.0158355	0.01578	0.0151703	0.0145757	0.0149107	0.0154999	0.0151012	0.0142745	0.0149662	0.0158284	0.0145087	0.0130887	0.0136029	0.0147144	0.0145553	0.0135927	0.013083
NEE	EDB	Upper	H	1	0.0261327	0.0260878	0.0260822	0.0260337	0.0258179	0.0256069	0.0255253	0.025422	0.0253692	0.0253708	0.0252411	0.0251717	0.025397	0.0255256	0.0251814	0.0248463	0.0250332	0.0252833	0.0251709	0.025123	0.0251776	0.0246958	0.023831	0.0238135	0.0248496	0.0251425	0.0247104	0.0243313	0.0243091	0.0244302	0.0241031	0.0236513	0.023695	0.0238565	0.0234191	0.0227525	0.0233777	0.0242153	0.0232376	0.0221405	0.0226305	0.0235924	0.0234351	0.0225926	0.0222659
NEE	EDB	Upper	H	1	0.0154621	0.0153725	0.0152961	0.0152786	0.0152928	0.0153428	0.0152501	0.0150086	0.0149811	0.0151173	0.015081	0.0150074	0.0151311	0.0151769	0.0148981	0.0147345	0.0150848	0.0154818	0.0155099	0.0155179	0.0154547	0.0146702	0.0134767	0.0134491	0.0148003	0.015194	0.0147503	0.0145471	0.0147448	0.0148672	0.0143996	0.0139274	0.0141809	0.0145337	0.0139589	0.0130379	0.0138874	0.0151321	0.0141434	0.0130693	0.0137722	0.0147291	0.0144448	0.013601	0.0133861
NEE	EDB	Upper	H	1	0.0233434	0.0233765	0.0232689	0.0230908	0.0229781	0.0229696	0.0228407	0.0226091	0.0225881	0.0227232	0.0227306	0.0226275	0.0226227	0.0225845	0.0222874	0.0221685	0.0225223	0.0227289	0.0225602	0.0225307	0.0225145	0.0219722	0.0213167	0.0216943	0.0227476	0.0227585	0.022273	0.0220145	0.0219808	0.0219019	0.0214565	0.0213154	0.0220266	0.0223627	0.0214956	0.020639	0.0214851	0.0222393	0.0209663	0.0197335	0.0202272	0.0211896	0.0210135	0.020259	0.0200972
NEE	EDB	Upper	H	1	0.0366165	0.0364736	0.0362682	0.0361083	0.0360335	0.0359617	0.0357878	0.0356417	0.035601	0.0355386	0.0355233	0.0357157	0.0359091	0.035757	0.0354619	0.0355633	0.0359424	0.0359409	0.0356739	0.0356331	0.0355966	0.0351748	0.0346686	0.0347313	0.0350785	0.0349051	0.0346823	0.0346397	0.0345502	0.034305	0.0339014	0.0338324	0.0344231	0.0347352	0.0341235	0.033532	0.0339689	0.0341054	0.0332774	0.0329972	0.0335781	0.0336857	0.0331129	0.0324213	0.0321491
NEE	EDB	Upper	H	1	0.0223667	0.0224268	0.0222794	0.0220155	0.0217867	0.0217262	0.0216953	0.0215384	0.0213858	0.0212598	0.0211756	0.0213504	0.0217514	0.0219366	0.0216728	0.0214519	0.021741	0.0220615	0.021975	0.0218329	0.0216476	0.0209407	0.0200601	0.0203838	0.0217389	0.0218971	0.0213121	0.0210201	0.0211479	0.0212752	0.0208725	0.0206449	0.0213184	0.0217677	0.0208736	0.0196664	0.0204132	0.0216115	0.0206296	0.0195909	0.0202846	0.0212343	0.0209157	0.019976	0.0197388
NEE	EDB	Upper	H	1	0.0231309	0.0231596	0.0230234	0.0228063	0.0226774	0.0226513	0.0225827	0.0225097	0.0225819	0.0226476	0.0225863	0.0226281	0.0228907	0.0229598	0.0225738	0.0223587	0.0227534	0.0230839	0.022987	0.0229993	0.0229555	0.0221504	0.0211117	0.0214143	0.0228012	0.0229044	0.0222093	0.0218722	0.0221056	0.0223686	0.0219798	0.021629	0.022147	0.0226216	0.0219108	0.0208493	0.0216591	0.0228498	0.0217733	0.0206189	0.0212264	0.0220539	0.0216391	0.0206634	0.0203857
NEE	EDB	Upper	H	1	0.0293333	0.0291979	0.0288633	0.0285381	0.0283822	0.0283979	0.0284806	0.0285566	0.0287117	0.0288057	0.0286421	0.0285007	0.0285437	0.0283956	0.0280723	0.0281643	0.0286988	0.0289354	0.0287278	0.0286358	0.0285954	0.0280584	0.027352	0.0275657	0.0285547	0.0287163	0.028264	0.0278891	0.0278256	0.0278618	0.0276067	0.0274744	0.0278402	0.0280232	0.0274826	0.0268593	0.027359	0.0276949	0.0265823	0.0258987	0.0267985	0.0275856	0.0272026	0.0265541	0.0266154
NEE	EDB	Upper	H	1	0.0376978	0.0376483	0.0374411	0.037255	0.0371834	0.03719	0.0370789	0.0368729	0.0367924	0.0367624	0.0367093	0.0367146	0.0367024	0.0365717	0.0363737	0.0364047	0.0367964	0.0370828	0.0369858	0.0367328	0.0363459	0.0357185	0.0352624	0.035769	0.036694	0.0366099	0.0361366	0.0360293	0.036319	0.0364388	0.0358909	0.0353984	0.0356297	0.0358505	0.0353434	0.034688	0.0350643	0.035382	0.0343852	0.0337386	0.0345214	0.0351859	0.0347615	0.0340197	0.0337769
NEE	EDB	Lower	M	1	0.0259222	0.0259174	0.0258393	0.025746	0.0255778	0.0254388	0.0254352	0.025532	0.0256659	0.0255132	0.025007	0.0247227	0.0249919	0.0252643	0.025025	0.0246926	0.0247414	0.0247993	0.024685	0.0249457	0.025285	0.0247199	0.0236667	0.023841	0.0252028	0.0253525	0.0246673	0.0242618	0.0242496	0.0243056	0.0240172	0.0238787	0.0244898	0.0249118	0.0242262	0.0234658	0.0244117	0.0250864	0.0234348	0.0219904	0.0229272	0.024402	0.0240455	0.0227458	0.02225
NEE	EDB	Lower	M	1	0.0200367	0.0200636	0.0199159	0.0197696	0.0196941	0.0196862	0.0196554	0.0196273	0.0197223	0.0196305	0.019208	0.0190002	0.0193245	0.0196308	0.0194173	0.0191165	0.0192201	0.0193486	0.0192674	0.0194134	0.0194814	0.0187457	0.0179804	0.0188977	0.0205194	0.0202195	0.0192513	0.0189498	0.0191228	0.0191793	0.018849	0.0188415	0.019616	0.0199967	0.0191956	0.0185773	0.0197829	0.0202616	0.0185233	0.017551	0.0189721	0.0202891	0.0196426	0.0183288	0.0178935
NEE	EDB	Lower	M	1	0.0347109	0.0348023	0.0348063	0.0347259	0.0346514	0.0346028	0.0344734	0.0343963	0.0344453	0.034335	0.0341093	0.0341143	0.0344019	0.0345822	0.0343759	0.0342091	0.0344886	0.0347935	0.034696	0.0344092	0.0339846	0.0333634	0.0332901	0.0346278	0.035818	0.0351832	0.0342591	0.0340064	0.0341576	0.0341151	0.0338064	0.0340282	0.0347991	0.0348483	0.03406	0.0337877	0.0348601	0.0350336	0.0337681	0.0333263	0.0342584	0.0346548	0.0338447	0.0328281	0.0325495
NEE	EDB	Lower	M	1	0.0139948	0.0142249	0.0142885	0.0142548	0.0143178	0.0143803	0.0142083	0.0140278	0.014157	0.0142541	0.0141402	0.0143456	0.0149848	0.0152188	0.0147531	0.0144878	0.0148246	0.0150577	0.0150917	0.0153677	0.0152601	0.0143239	0.0139486	0.0157773	0.017723	0.0170048	0.0157832	0.0156699	0.0161632	0.0161663	0.0156337	0.0158247	0.0170885	0.0177474	0.0169544	0.0164328	0.0177561	0.0178675	0.016018	0.015684	0.0175429	0.0182077	0.0169032	0.0156289	0.0158341
NEE	EDB	Lower	M	1	0.0104108	0.0105198	0.0103557	0.0101652	0.0102002	0.0102973	0.0102942	0.0104116	0.0107253	0.0107985	0.0106776	0.0109218	0.0113713	0.0112822	0.0106799	0.0104712	0.0110257	0.0115776	0.0117507	0.0118602	0.0114758	0.0104231	0.0102602	0.0124961	0.0145321	0.0137082	0.0124746	0.0122652	0.012691	0.0128808	0.0126294	0.0130289	0.0142582	0.014649	0.0137557	0.0134919	0.0151752	0.0152346	0.0131358	0.0126621	0.0145005	0.0150702	0.013589	0.0123723	0.0128749
NEE	EDB	Lower	M	1	0.0200054	0.0200316	0.0198303	0.0197322	0.0199101	0.0201397	0.0201523	0.0201774	0.020411	0.0204484	0.0203844	0.0207705	0.0213282	0.0213277	0.0209339	0.0209988	0.0215659	0.0218381	0.0217947	0.021708	0.0210194	0.0198855	0.0200476	0.0226964	0.0247311	0.0236919	0.0224067	0.0224247	0.0231573	0.0232719	0.0228112	0.023398	0.024965	0.025167	0.0238727	0.0235924	0.0252998	0.0251801	0.0233612	0.0235338	0.0255445	0.0255368	0.0236654	0.0224712	0.023057
NEE	EDB	Lower	M	1	0.0166868	0.0168351	0.0167327	0.0166686	0.016807	0.0168835	0.0166737	0.0165317	0.0167123	0.0167602	0.0167077	0.0171832	0.0178574	0.0177518	0.0171289	0.0171959	0.018074	0.0186691	0.018746	0.0186186	0.0178117	0.0166055	0.016839	0.0197515	0.0220523	0.0209298	0.0192283	0.0187411	0.0192709	0.0196552	0.019575	0.0203106	0.0219195	0.022326	0.0209911	0.0200598	0.0210858	0.0210166	0.0194113	0.0197415	0.0220868	0.022371	0.0204956	0.0191673	0.0197479
NEE	EDB	Lower	M	1	0.0116515	0.0119485	0.0119781	0.0119509	0.0120475	0.012061	0.011794	0.0116079	0.0118023	0.0119931	0.012069	0.0124536	0.0130932	0.0132312	0.0127467	0.0126904	0.0133928	0.0138229	0.013793	0.0137827	0.0132234	0.0121867	0.0125632	0.015458	0.0173391	0.0159122	0.0144437	0.0145786	0.0155527	0.0157169	0.0151398	0.0157285	0.0175403	0.0180554	0.0167579	0.0162348	0.0180118	0.0180548	0.0160616	0.0162135	0.0185761	0.0187636	0.0167724	0.0154741	0.0161741
NEE	EDB	Lower	M	1	0.0134439	0.0133829	0.013184	0.0131361	0.0132675	0.0133672	0.0132495	0.013277	0.0136519	0.0137721	0.0136284	0.0139441	0.014607	0.0146658	0.0142048	0.0144705	0.0155532	0.0160476	0.0157529	0.0153804	0.0145544	0.013469	0.0140285	0.0172266	0.0193328	0.01806	0.0167458	0.0169287	0.0177805	0.0178459	0.0174698	0.0184133	0.0202271	0.020401	0.0191196	0.0191667	0.021243	0.0206984	0.0184511	0.0189939	0.0215913	0.0213848	0.0190588	0.017853	0.0189785
NEE	EDB	Lower	M	1	0.016221	0.0162714	0.0160439	0.0158775	0.0159856	0.0161735	0.0161825	0.0163025	0.0167022	0.0168606	0.0168616	0.0172953	0.0178971	0.0178687	0.0174562	0.0178439	0.018952	0.0193944	0.0191675	0.0188552	0.0178802	0.0166742	0.0174899	0.021298	0.0236615	0.0221831	0.0207233	0.0207806	0.0214521	0.0213799	0.0209807	0.0221688	0.0244206	0.0246635	0.0229949	0.0227823	0.0249446	0.0242858	0.0217946	0.0225226	0.0257105	0.0256005	0.0228244	0.0213722	0.0226396
NEE	EDB	Upper	M	1	0.0116688	0.0118128	0.011677	0.0116099	0.011798	0.0120304	0.0119201	0.0118702	0.0122712	0.0125344	0.0127115	0.0134359	0.0141401	0.0137693	0.0129552	0.0132833	0.0146165	0.0153673	0.0154141	0.0152368	0.0141474	0.0127349	0.0136566	0.0179759	0.0205517	0.0187549	0.0170355	0.0170876	0.0179485	0.0181142	0.0179697	0.0194467	0.0216948	0.021703	0.0201909	0.0204858	0.0228827	0.0219034	0.0192795	0.0201663	0.0232165	0.0226394	0.0197733	0.0185764	0.0201017
NEE	EDB	Upper	M	1	0.0294671	0.0293703	0.0290668	0.029056	0.0294228	0.0297881	0.0297012	0.0295259	0.0297294	0.0299684	0.0302943	0.0311007	0.0317832	0.0314642	0.0307965	0.031211	0.0325148	0.0331923	0.0331157	0.0326611	0.0313262	0.0301676	0.0317493	0.0362491	0.0381701	0.0360921	0.0346279	0.034938	0.035819	0.0357621	0.0354913	0.0371338	0.0396429	0.0396009	0.0377322	0.0376833	0.0395678	0.0381124	0.0356294	0.0369858	0.040423	0.0399937	0.0371289	0.0358925	0.0373214
NEE	EDB	Upper	M	1	0.00603372	0.00613026	0.00598914	0.00596783	0.00615639	0.00624074	0.00603174	0.00604133	0.00651459	0.00691051	0.00733216	0.00826685	0.00906322	0.0087308	0.00800426	0.00844459	0.00979128	0.0104646	0.0104821	0.0102763	0.00900916	0.00752348	0.00885169	0.0138793	0.016622	0.0144861	0.0125663	0.0126611	0.0137104	0.0139839	0.0138059	0.0153729	0.0179104	0.0178972	0.0158833	0.0158919	0.018535	0.0175741	0.0148576	0.0162127	0.019855	0.0189187	0.0153905	0.0141913	0.016398
NEE	EDB	Upper	M	1	0.00655019	0.0067495	0.00653815	0.00642797	0.00675235	0.00704351	0.00683116	0.006716	0.00708787	0.0073957	0.00784343	0.00893496	0.00985705	0.00952955	0.00868681	0.00902415	0.0104432	0.0113082	0.0114588	0.0112059	0.00980871	0.00838963	0.0099416	0.0149644	0.0174637	0.0153239	0.0135037	0.0136098	0.0145961	0.014731	0.0145741	0.016433	0.0192566	0.0193206	0.0173247	0.0174717	0.0201948	0.0189273	0.0159513	0.017397	0.0213344	0.0205018	0.0168312	0.0153947	0.0173047
NEE	EDB	Upper	M	1	0.00891863	0.00903653	0.00886283	0.00888739	0.00925561	0.00958543	0.00948199	0.00943479	0.0098665	0.0102194	0.0106608	0.0118033	0.012744	0.0122796	0.0113447	0.0117932	0.013399	0.0142565	0.0141653	0.013701	0.0122679	0.0108918	0.0126497	0.0180869	0.0206715	0.0182471	0.0163682	0.0166938	0.0178281	0.0178056	0.0173924	0.0191649	0.0219732	0.0220117	0.0201428	0.0204272	0.0231042	0.0217636	0.0188427	0.0203987	0.024291	0.0232185	0.0194503	0.0181818	0.020542
NEE	EDB	Upper	M	1	0.0182448	0.0183875	0.0182679	0.0183308	0.0187548	0.0190489	0.01879	0.0186097	0.0190015	0.0194052	0.0198198	0.0207147	0.021458	0.0210499	0.020291	0.020963	0.0227158	0.0235675	0.0234854	0.0230439	0.0214959	0.0199308	0.0214804	0.0266499	0.0291364	0.0268878	0.0251239	0.0253258	0.0263417	0.0265117	0.0263495	0.0282065	0.0311864	0.0314414	0.0294253	0.029273	0.0314724	0.0299802	0.0273	0.0291289	0.032959	0.0316586	0.027825	0.0264795	0.0285421
NEE	EDB	Upper	M	1	0.0134116	0.0135133	0.0133117	0.0133424	0.0137416	0.0139942	0.0137513	0.0136766	0.014192	0.0147382	0.0153892	0.0164777	0.0171332	0.0165042	0.0156938	0.0163901	0.0180382	0.0187586	0.0186556	0.0181943	0.0166361	0.0153432	0.0175988	0.0235743	0.0261616	0.0234955	0.0214408	0.0216453	0.0228266	0.0230025	0.0228654	0.0249212	0.0279004	0.0279863	0.0261812	0.0266302	0.0289509	0.0266795	0.0236232	0.0258109	0.0302303	0.0290413	0.0250997	0.0240385	0.026612
NEE	EDB	Upper	M	1	0.0276287	0.0277388	0.027592	0.0275809	0.027851	0.0280845	0.0279153	0.0279115	0.0284475	0.0287979	0.0291392	0.0302507	0.0313029	0.0308709	0.0298502	0.0304143	0.0322303	0.0330458	0.0328665	0.0323505	0.0306451	0.0290525	0.0310272	0.0369118	0.039593	0.0370147	0.0351264	0.0355219	0.0365792	0.0363275	0.0358401	0.0378275	0.0409753	0.0412054	0.0392681	0.0394146	0.0418126	0.0399875	0.0370586	0.0391588	0.0433797	0.0419386	0.0378044	0.0364375	0.0387272
NEE	EDB	Upper	M	1	0.00253266	0.00261108	0.00251382	0.00266672	0.00310283	0.0032953	0.00296917	0.00290284	0.00349348	0.00398375	0.00445257	0.00556176	0.00657484	0.00627298	0.0054756	0.00607016	0.00773036	0.00849311	0.00845405	0.00823979	0.00691356	0.00554229	0.00756788	0.0135705	0.0163957	0.0136731	0.011519	0.0118442	0.0131064	0.0131223	0.0127138	0.0146698	0.0179147	0.0182574	0.0162346	0.0163219	0.0190484	0.0176077	0.0146032	0.0164282	0.0205503	0.0192713	0.0153427	0.0140995	0.0164638
NEE	EDB	Upper	M	1	0.0484148	0.0484659	0.0482869	0.0483157	0.0486394	0.0488343	0.048664	0.0486715	0.0490627	0.0493704	0.0499258	0.0511126	0.051894	0.0512939	0.050473	0.0511482	0.0527873	0.0536379	0.053683	0.0529628	0.0508226	0.0493169	0.0518245	0.0577821	0.0597535	0.0568919	0.0553089	0.0560365	0.057062	0.056595	0.0563003	0.0585704	0.0614478	0.0611002	0.0591455	0.0599255	0.0622444	0.0596155	0.0568467	0.0593027	0.0630557	0.0610735	0.0571332	0.0563102	0.058804
NEE	EDB	Lower	N	1	0.0261584	0.0259725	0.0258599	0.0259205	0.0261184	0.0263098	0.0263585	0.0262769	0.0261824	0.0261246	0.0262101	0.0265406	0.0268358	0.0266602	0.0261771	0.0259333	0.0259744	0.025925	0.0258901	0.0260797	0.0260083	0.0254645	0.0252448	0.0262459	0.0274041	0.0270433	0.0261254	0.0255912	0.0255935	0.0257226	0.0255613	0.0256653	0.0263384	0.0265598	0.0257643	0.0252488	0.0266084	0.027391	0.026065	0.0252184	0.0259207	0.0262096	0.0252981	0.0244019	0.0244642
NEE	EDB	Lower	N	1	0.00939055	0.00951457	0.00957694	0.00977742	0.0100306	0.0101056	0.00997656	0.0097835	0.00970158	0.00973191	0.00984708	0.0100234	0.0101293	0.0100302	0.00979922	0.00985324	0.0102989	0.0105864	0.0106318	0.0107016	0.0103348	0.00941372	0.00908537	0.0106346	0.0125212	0.0121767	0.010938	0.0102959	0.0104567	0.0106465	0.0103788	0.0106707	0.011918	0.0124714	0.0115038	0.0106687	0.0119398	0.012668	0.0110328	0.0100927	0.0114218	0.0123197	0.0112247	0.00999489	0.0102857
NEE	EDB	Lower	N	1	0.0197039	0.0197857	0.0199087	0.0199906	0.0200152	0.0200805	0.0200927	0.0200547	0.0201407	0.0202455	0.0203426	0.0205556	0.0207234	0.0206167	0.0202955	0.0201746	0.0204564	0.0206032	0.0204089	0.0203414	0.0202757	0.0197905	0.0195264	0.0207046	0.0221526	0.0216889	0.0205993	0.0200102	0.0199511	0.0200003	0.0197018	0.0197595	0.0207552	0.0214551	0.0207572	0.0200174	0.0214009	0.022368	0.020921	0.0200313	0.0208478	0.0208384	0.0195244	0.0186468	0.0191472
NEE	EDB	Lower	N	1	0.00785724	0.00775557	0.00784371	0.00807879	0.00828685	0.00842826	0.00842916	0.00830059	0.00827562	0.00836372	0.00849946	0.00869589	0.00882539	0.00868967	0.00838422	0.00837724	0.00872246	0.0088777	0.0088018	0.00877184	0.00853022	0.00790401	0.0076008	0.00870551	0.0102272	0.0100669	0.00910704	0.00847018	0.00854111	0.00885172	0.00864297	0.00863336	0.00958577	0.0102754	0.00957801	0.00889218	0.0102024	0.0109617	0.00941248	0.00845561	0.00944086	0.0100294	0.00909503	0.00814489	0.00839874
NEE	EDB	Lower	N	1	0.00754393	0.00743543	0.00748439	0.0076353	0.00775489	0.0078729	0.00793287	0.00786824	0.00785492	0.00791716	0.00799788	0.0081674	0.00836913	0.00833306	0.00799616	0.00782225	0.00809081	0.00838401	0.00840445	0.00829076	0.00796037	0.00727483	0.00688419	0.00793502	0.00941978	0.0092124	0.00832963	0.00786634	0.00792006	0.00800829	0.00768534	0.00765252	0.00855591	0.00928964	0.00863309	0.00782417	0.00910324	0.01007	0.00853885	0.00740661	0.00825889	0.00874962	0.00768493	0.00666669	0.00696423
NEE	EDB	Lower	N	1	0.0216659	0.021706	0.0216741	0.0216235	0.0216421	0.0217018	0.021637	0.0214965	0.0214847	0.0215382	0.0215568	0.0216655	0.0219641	0.0221663	0.0219669	0.0217394	0.0218668	0.0219625	0.0218342	0.0218441	0.0217309	0.0210396	0.0204285	0.0212086	0.0226663	0.0225173	0.0214844	0.0208329	0.020945	0.0212522	0.0210036	0.0208814	0.0215732	0.022008	0.0212581	0.0206602	0.0222838	0.0234446	0.0219149	0.0206959	0.0214267	0.0219193	0.0209218	0.019718	0.0195598
NEE	EDB	Lower	N	1	0.0177898	0.0178222	0.0177465	0.0177097	0.017764	0.0178982	0.0179621	0.0178808	0.0177988	0.0177275	0.017659	0.0178383	0.018304	0.0185467	0.0182525	0.0179118	0.0179635	0.0180808	0.0180758	0.0181228	0.0178809	0.0171017	0.0164885	0.0172784	0.0188288	0.0188311	0.0179258	0.0173574	0.0174003	0.0174955	0.0170983	0.0170358	0.0180143	0.0186774	0.0178324	0.0168394	0.0179789	0.0191128	0.0178158	0.0167146	0.0174805	0.0179447	0.0168849	0.0158368	0.0160994
NEE	EDB	Lower	N	1	0.00933288	0.00923012	0.00925853	0.00943078	0.00955229	0.00955699	0.00945296	0.00936048	0.00940623	0.00945219	0.00947323	0.00964548	0.00991643	0.00996217	0.00964131	0.00936946	0.00951243	0.00976634	0.00994163	0.0101598	0.0100061	0.00926741	0.00883216	0.0100095	0.0117503	0.0115269	0.0103189	0.00955803	0.00954784	0.00970901	0.00949346	0.00958504	0.0104378	0.010988	0.0103419	0.00964306	0.0110041	0.0119959	0.0104117	0.00921541	0.0100308	0.0105599	0.00955931	0.0084783	0.00860593
NEE	EDB	Lower	N	1	0.0158642	0.0158635	0.0157755	0.0159457	0.0162615	0.0164172	0.0163957	0.0163465	0.0163327	0.0163021	0.0163064	0.0164326	0.0165493	0.0164926	0.016329	0.0162287	0.0162449	0.0162468	0.0162446	0.0163783	0.0163379	0.015884	0.0156356	0.0164071	0.017388	0.0171726	0.0164388	0.0158828	0.0157545	0.015791	0.0155195	0.0154224	0.0159335	0.0163004	0.0158321	0.0153564	0.0162985	0.0168437	0.0155783	0.0146271	0.0151357	0.0156478	0.0151931	0.0145013	0.014441
NEE	EDB	Lower	N	1	0.0134754	0.0133418	0.0132806	0.0133171	0.0133677	0.0134617	0.0135164	0.0134741	0.0135289	0.0136952	0.0137972	0.0138859	0.0140646	0.014069	0.0137309	0.0135245	0.0137786	0.0140051	0.0139488	0.0139686	0.0138673	0.0132491	0.0128165	0.0139534	0.0156834	0.0154438	0.0143187	0.0137779	0.0139782	0.0141855	0.0138008	0.013599	0.0141639	0.0145551	0.0139829	0.0134825	0.014927	0.0159526	0.0145254	0.013439	0.0141964	0.0147386	0.0138847	0.0128394	0.0127724
NEE	EDB	Upper	N	1	0.0161636	0.0162107	0.0161196	0.0159627	0.0159558	0.0161637	0.0163007	0.0161915	0.0160539	0.0159521	0.0157944	0.0156815	0.0156574	0.015616	0.0154377	0.0152163	0.0151689	0.0151492	0.0151399	0.0155178	0.0158722	0.0153497	0.0143762	0.014582	0.015928	0.0159565	0.015023	0.0143164	0.0141511	0.0143228	0.0142168	0.0141767	0.0149367	0.0156929	0.0151793	0.0142535	0.0152976	0.0165858	0.0153049	0.0138221	0.0142596	0.0149747	0.0142578	0.0131519	0.0130321
NEE	EDB	Upper	N	1	0.0215438	0.021568	0.0216471	0.021605	0.0216011	0.0217119	0.0217039	0.0215338	0.0214463	0.0214941	0.0215085	0.0214114	0.0213347	0.021286	0.0210327	0.020676	0.0205157	0.0204919	0.0205242	0.0207783	0.0209397	0.0204682	0.0197704	0.0200684	0.021162	0.0210543	0.0200974	0.0194146	0.0194431	0.0198167	0.0197603	0.0196449	0.0201234	0.0203771	0.0195345	0.0187731	0.0202172	0.0215118	0.0200802	0.0185851	0.0189846	0.0196221	0.0190205	0.0181074	0.0179806
NEE	EDB	Upper	N	1	0.0111391	0.0111653	0.0111047	0.0111307	0.0113244	0.0115822	0.0117241	0.0116376	0.0114562	0.0113022	0.0111598	0.0111437	0.0113465	0.0114908	0.0113184	0.0110997	0.0111359	0.011142	0.010963	0.0110263	0.0111745	0.0106959	0.00997996	0.0105263	0.0119504	0.0117432	0.0106053	0.0100317	0.0102953	0.0106815	0.0104363	0.0102476	0.0109734	0.0115989	0.0108313	0.0097872	0.0108733	0.0120843	0.0107691	0.00948636	0.0102311	0.011145	0.010491	0.00943551	0.00943157
NEE	EDB	Upper	N	1	0.0213742	0.0213031	0.0212604	0.0213317	0.0214231	0.0214371	0.0213546	0.0212711	0.0212463	0.0211541	0.0210173	0.0209296	0.0208749	0.0208294	0.0206771	0.0205485	0.0207337	0.0209697	0.02099	0.0210575	0.0210511	0.020526	0.0198606	0.0202112	0.0213231	0.021322	0.0205434	0.0198729	0.0196506	0.0196875	0.019534	0.019595	0.0202884	0.0207053	0.0199584	0.0191387	0.0202096	0.0212716	0.0202262	0.0192292	0.0197376	0.0202746	0.019576	0.0185556	0.0183769
NEE	EDB	Upper	N	1	0.0242904	0.0243789	0.0244067	0.0244685	0.0245011	0.0243849	0.0240959	0.0238351	0.0238768	0.0241148	0.0243128	0.0244084	0.0243541	0.0241455	0.0237923	0.0234896	0.023526	0.0237029	0.0237654	0.023862	0.0238589	0.0234269	0.0229181	0.0233409	0.0244406	0.0245062	0.0237917	0.0230594	0.0227265	0.0226709	0.0224058	0.0224184	0.0231867	0.0237413	0.0231865	0.0224617	0.0233181	0.0240962	0.0228993	0.0217717	0.0222377	0.0228842	0.0223519	0.0214828	0.0214447
NEE	EDB	Upper	N	1	0.0135334	0.0134683	0.0133061	0.0132704	0.0134128	0.013525	0.0134624	0.0133905	0.013402	0.0133278	0.0132079	0.0132168	0.0133729	0.0134518	0.0131735	0.012853	0.0129969	0.0133311	0.0134383	0.0135048	0.0134103	0.0127687	0.0121521	0.0128874	0.014372	0.0143214	0.0133973	0.012761	0.012707	0.0128665	0.0126257	0.0124313	0.0129177	0.0133388	0.0126285	0.0117663	0.0131775	0.014661	0.0133302	0.0119998	0.0128241	0.0136865	0.0128815	0.0118229	0.0118456
NEE	EDB	Upper	N	1	0.0135415	0.0135478	0.0135415	0.0136602	0.0137966	0.0139312	0.0139997	0.0138928	0.0138244	0.0138283	0.0136773	0.0134724	0.0134774	0.0135877	0.0134877	0.0133097	0.013409	0.0135904	0.0136235	0.0137799	0.013828	0.0132265	0.0124743	0.0129181	0.0142897	0.0144094	0.0136401	0.0130582	0.0130614	0.0132767	0.0129716	0.0128095	0.013665	0.0143678	0.0135907	0.0126317	0.0139964	0.0153104	0.013832	0.0124653	0.0131453	0.013822	0.0130758	0.0120372	0.0119253
NEE	EDB	Upper	N	1	0.0217821	0.0218575	0.0219699	0.0219825	0.0220027	0.0221632	0.0222614	0.0220966	0.0219181	0.0219252	0.0219327	0.0218657	0.0218925	0.0219199	0.0217017	0.0214778	0.0215611	0.0217424	0.0218943	0.0220989	0.0219653	0.0213044	0.0208675	0.0216717	0.0228737	0.0226782	0.0218723	0.0213814	0.0213721	0.0214455	0.0211405	0.0210244	0.0216715	0.0221716	0.0215407	0.0209039	0.0220475	0.0227452	0.021397	0.0205473	0.0213645	0.0218343	0.0210085	0.0201631	0.0203954
NEE	EDB	Upper	N	1	0.0170089	0.0169119	0.0169839	0.0170251	0.0169765	0.0169513	0.0169264	0.0168661	0.0169078	0.0169198	0.0167488	0.0166599	0.0168329	0.0169854	0.0168391	0.016651	0.0166829	0.016613	0.0164018	0.0165511	0.0168516	0.0164759	0.0155151	0.0153127	0.0163479	0.0166379	0.0160185	0.0154394	0.0153455	0.0155475	0.0152898	0.0148971	0.0153887	0.0161667	0.0156643	0.0143953	0.0150393	0.0167573	0.016047	0.0145115	0.0145989	0.0154261	0.0150465	0.0139873	0.0134181
NEE	EDB	Upper	N	1	0.0264899	0.0264217	0.026418	0.0266174	0.0268746	0.0269152	0.0266848	0.0263557	0.0261278	0.0260643	0.0262029	0.0265267	0.0267898	0.0266862	0.026239	0.025972	0.0261907	0.0263992	0.0263996	0.0265176	0.0264478	0.0258361	0.0253398	0.0260065	0.0271027	0.0269734	0.0263582	0.025979	0.0258572	0.0256798	0.0252242	0.0252136	0.0261557	0.0268665	0.0263072	0.0256975	0.0267284	0.0272206	0.0257481	0.0248088	0.025606	0.026019	0.0249798	0.0238941	0.023894
NEE	EDB	Lower	H	2	0.0167837	0.016799	0.0164916	0.0161364	0.0160075	0.0160665	0.0160798	0.0160356	0.0161052	0.0161753	0.0161443	0.0161387	0.0162228	0.0162389	0.0160024	0.0158866	0.0162032	0.0163978	0.0162461	0.0163282	0.0164899	0.0159458	0.015206	0.0157706	0.0170279	0.0168257	0.0160521	0.015774	0.0160255	0.0162137	0.0157909	0.0156444	0.016513	0.0170605	0.0162646	0.0153765	0.0162615	0.0169994	0.0157412	0.0148944	0.0157501	0.016381	0.0157327	0.0148015	0.0147704
NEE	EDB	Lower	H	2	0.0140715	0.0140102	0.0138457	0.0137382	0.0136752	0.0136342	0.0136033	0.0135912	0.0136824	0.0137775	0.0137974	0.0139378	0.0141869	0.0141583	0.0138251	0.013706	0.0140122	0.0143138	0.0143469	0.0143307	0.0142102	0.0136548	0.0131986	0.0139233	0.0149909	0.0147847	0.0142164	0.0139812	0.014058	0.0140639	0.0136017	0.0133198	0.0137945	0.014192	0.0137471	0.0133161	0.0141644	0.0145166	0.0132593	0.0125354	0.0133601	0.013983	0.0134614	0.0128344	0.0131758
NEE	EDB	Lower	H	2	0.0526971	0.0525647	0.0523686	0.0522649	0.052257	0.0521165	0.0518045	0.0516597	0.0517624	0.051849	0.0519262	0.0521121	0.0521542	0.0517568	0.0512809	0.05136	0.0518718	0.0521135	0.0519461	0.0516197	0.0511159	0.0505391	0.0504449	0.0511851	0.0517679	0.0514463	0.0510054	0.0508238	0.0507614	0.0505868	0.0504535	0.0505632	0.0505812	0.0502321	0.0497804	0.0495678	0.0496863	0.0494221	0.0489249	0.0489611	0.0492237	0.0488748	0.0484015	0.0482708	0.0485409
NEE	EDB	Lower	H	2	0.0152616	0.0151466	0.0149278	0.0148666	0.0149362	0.0150127	0.0149744	0.0148272	0.0147675	0.0148056	0.014827	0.0149482	0.0152228	0.0152119	0.0147469	0.0145952	0.0151086	0.0154305	0.0152267	0.0151134	0.0150328	0.0143837	0.013678	0.0143899	0.0158904	0.0158399	0.0151744	0.0150652	0.015358	0.0153658	0.0148045	0.0145957	0.0152884	0.0156929	0.0148744	0.0138819	0.0147043	0.0156193	0.0143959	0.0133656	0.0141339	0.0147808	0.014062	0.0131026	0.0130577
NEE	EDB	Lower	H	2	0.0200067	0.0199729	0.0198871	0.0199552	0.0200297	0.0199136	0.0196453	0.0195399	0.0197344	0.0198614	0.01977	0.0197768	0.0199989	0.0200291	0.0196541	0.0195346	0.0200446	0.0203604	0.0201401	0.0200559	0.0200041	0.0193291	0.0186013	0.0192389	0.0206428	0.0206323	0.0198927	0.0194807	0.019632	0.0198143	0.0194517	0.0193352	0.0200303	0.0203718	0.019506	0.0185512	0.0193479	0.0200736	0.018826	0.0179425	0.0189179	0.0199642	0.0196046	0.0186104	0.0183059
NEE	EDB	Lower	H	2	0.0135861	0.0132823	0.0129934	0.0130455	0.0131861	0.0132468	0.0132155	0.0131136	0.0130825	0.0130954	0.0130912	0.0131888	0.0133607	0.0132727	0.0128914	0.0128303	0.0133362	0.0137009	0.013572	0.0134155	0.0132214	0.0124696	0.011619	0.0121253	0.0136058	0.0136955	0.0129342	0.0124592	0.0125188	0.0127947	0.0127262	0.0126075	0.0128789	0.0130706	0.0124824	0.0115655	0.0120818	0.0129321	0.0120047	0.011224	0.0120898	0.012859	0.0122454	0.0111864	0.0109193
NEE	EDB	Lower	H	2	0.00747988	0.00754017	0.00740793	0.00729934	0.00724863	0.00717839	0.0070959	0.00707715	0.00716593	0.00720587	0.00720511	0.00745461	0.00786671	0.00785205	0.00729525	0.00704242	0.00765165	0.00837399	0.00857653	0.00855127	0.00822333	0.00733493	0.00667762	0.00756315	0.00897508	0.00878593	0.00814383	0.00805738	0.00834414	0.00835504	0.00782942	0.00777872	0.00865255	0.00909325	0.008333	0.00753727	0.00844147	0.00917118	0.00798866	0.00729742	0.0082492	0.00881787	0.00822455	0.00756722	0.00779641
NEE	EDB	Lower	H	2	0.0300848	0.0298722	0.0296122	0.0295767	0.0296886	0.0297514	0.0297792	0.0298634	0.0299283	0.0298442	0.0297331	0.0298236	0.0299972	0.0298646	0.0294894	0.0294556	0.0299145	0.0302105	0.0301176	0.0300304	0.0297052	0.0288744	0.0283969	0.0293305	0.0305052	0.0301416	0.0293919	0.029247	0.029593	0.0297212	0.0293419	0.0291934	0.0295346	0.0296019	0.0289908	0.0284319	0.0292757	0.0299767	0.0290855	0.0286246	0.0294111	0.0296297	0.0287629	0.0278258	0.0278465
NEE	EDB	Lower	H	2	0.0201635	0.0201299	0.0198491	0.0196346	0.0196205	0.0196469	0.0196181	0.0196966	0.0198329	0.0197886	0.0197734	0.0200841	0.0204311	0.0202477	0.0196981	0.0196036	0.0200817	0.0203549	0.0202651	0.0202583	0.0201003	0.019423	0.0190107	0.0200742	0.0214579	0.0211176	0.0202524	0.0199934	0.0203152	0.0204221	0.0198922	0.0197571	0.0205774	0.0210604	0.0202701	0.0193663	0.0202497	0.0209507	0.0196284	0.0188099	0.0197445	0.0204116	0.0198978	0.019175	0.0191601
NEE	EDB	Lower	H	2	0.0243052	0.0243074	0.0241017	0.0239812	0.0239865	0.023903	0.0237462	0.0237492	0.0238246	0.0237592	0.0237025	0.0238597	0.0240605	0.0239866	0.0237818	0.0238859	0.0242152	0.0243479	0.0244031	0.0244463	0.0240293	0.0233282	0.0232555	0.0242501	0.0249327	0.0244149	0.0238482	0.0237325	0.0239576	0.0239799	0.0236073	0.0236724	0.0243071	0.0243093	0.0234526	0.0229951	0.0238455	0.0241199	0.0231826	0.0228735	0.0234124	0.0233079	0.0226866	0.0223938	0.0227652
NEE	EDB	Upper	H	2	0.019125	0.0191614	0.0190757	0.0189857	0.0189403	0.0188947	0.0187875	0.0187149	0.0188136	0.0187973	0.0184252	0.018116	0.018323	0.0186558	0.0184848	0.0180736	0.0179974	0.01814	0.0182278	0.0184492	0.0185122	0.017796	0.0168441	0.0171825	0.0185069	0.0184541	0.0176441	0.0174246	0.0179322	0.0183473	0.0178707	0.0171612	0.0172405	0.0175936	0.0170335	0.0160952	0.0168202	0.0178766	0.0167697	0.0155895	0.0163399	0.017472	0.0171505	0.0160675	0.0154907
NEE	EDB	Upper	H	2	0.0155036	0.0155514	0.0156813	0.0157782	0.015824	0.0158741	0.0158471	0.015719	0.0156646	0.0155815	0.0153088	0.0150799	0.0151427	0.0153055	0.0152317	0.0150908	0.015211	0.0153254	0.0152607	0.0154562	0.0156672	0.0150609	0.0140599	0.014286	0.0156977	0.0158951	0.0152543	0.0150161	0.0153299	0.01558	0.0150358	0.0141475	0.014034	0.0145405	0.0142559	0.0133558	0.0139505	0.0151567	0.0144762	0.0136673	0.014416	0.0152484	0.0148095	0.0138095	0.0132382
NEE	EDB	Upper	H	2	0.0463165	0.0464199	0.0463804	0.0461789	0.0460105	0.0459146	0.0458079	0.0456712	0.045529	0.0453737	0.0452425	0.0452235	0.045315	0.0453616	0.0451788	0.0448772	0.0447181	0.0446673	0.0446729	0.0448469	0.0448753	0.0443967	0.0438127	0.0439839	0.0447618	0.0448781	0.044589	0.0445088	0.044591	0.0444791	0.0440297	0.0435186	0.043276	0.0432697	0.0430413	0.0425803	0.0426421	0.0428473	0.0423155	0.0418961	0.0423498	0.0427924	0.0424367	0.0417813	0.041381
NEE	EDB	Upper	H	2	0.0166211	0.0165382	0.0165195	0.0165169	0.0164992	0.0165093	0.0165128	0.0165152	0.0165954	0.0165873	0.016413	0.0163698	0.0166059	0.0167532	0.0165377	0.0163133	0.0163154	0.0162567	0.0162728	0.0167281	0.0169036	0.0160059	0.0148873	0.0153789	0.0170778	0.0171904	0.0163831	0.016106	0.0163485	0.0163598	0.0157469	0.0152048	0.0154649	0.0159842	0.015619	0.0148363	0.0157505	0.0168376	0.0155748	0.0144213	0.015445	0.016593	0.0160291	0.0148323	0.014311
NEE	EDB	Upper	H	2	0.0223709	0.0222761	0.0222058	0.0222549	0.0224333	0.0225552	0.022501	0.0223869	0.02235	0.0222647	0.0219791	0.0217569	0.0219115	0.0221133	0.021981	0.021791	0.0217836	0.0217232	0.0216219	0.0218722	0.0221141	0.0215703	0.0207774	0.0212036	0.0223703	0.0221883	0.0214984	0.0213912	0.0216741	0.0217539	0.0212858	0.0206975	0.0206414	0.0208815	0.0204197	0.0194921	0.0200237	0.0211033	0.0203364	0.019451	0.020093	0.0208609	0.020467	0.0196869	0.0195768
NEE	EDB	Upper	H	2	0.0220454	0.0219293	0.0218056	0.0217682	0.0219174	0.0220972	0.0220855	0.0219757	0.0219835	0.0219421	0.0216971	0.0215211	0.021644	0.0217643	0.021554	0.0214554	0.0218388	0.0220478	0.0217881	0.0217595	0.0218409	0.0211653	0.0202275	0.0206914	0.0221162	0.0219684	0.0210684	0.0208556	0.0213741	0.0217044	0.0210776	0.0202764	0.0204205	0.0210012	0.0206532	0.0197824	0.0205208	0.0216596	0.0206759	0.01963	0.0204032	0.0213197	0.0208368	0.0199609	0.019745
NEE	EDB	Upper	H	2	0.0214315	0.0214431	0.0215144	0.0216343	0.0217599	0.0216858	0.0214905	0.0214183	0.0214387	0.0213101	0.0210921	0.0212053	0.0217176	0.021924	0.0213985	0.0208457	0.0208695	0.0210182	0.0210942	0.0214742	0.0215594	0.0206341	0.0195827	0.0201835	0.0219125	0.0219594	0.0210737	0.0208178	0.0212662	0.0214408	0.0206657	0.0199051	0.0202294	0.0207356	0.0200701	0.0190962	0.0201261	0.0214469	0.020423	0.0195161	0.0205366	0.0214169	0.0206869	0.01947	0.0190075
NEE	EDB	Upper	H	2	0.0116528	0.0116335	0.0115487	0.0114827	0.0115328	0.0115911	0.0115647	0.0115077	0.0114562	0.0113351	0.0112578	0.0114677	0.0118911	0.0120532	0.0117034	0.0113671	0.0114943	0.0116865	0.0117875	0.0121403	0.0122095	0.011316	0.0103173	0.0109586	0.0125762	0.0124946	0.0116515	0.011486	0.0120317	0.0123735	0.0118543	0.0114778	0.0120447	0.0124288	0.0116228	0.0106804	0.0117952	0.01299	0.0117132	0.0107535	0.0121177	0.0132513	0.0122835	0.0107399	0.0102839
NEE	EDB	Upper	H	2	0.0242716	0.0243035	0.0243514	0.024378	0.024464	0.0244869	0.0243107	0.024194	0.0242965	0.0243655	0.0242977	0.024286	0.0244121	0.0244584	0.024335	0.0242955	0.024366	0.0243253	0.0243739	0.0246747	0.0245428	0.0236716	0.0231311	0.0240863	0.0253146	0.0249517	0.0241668	0.0239911	0.0242944	0.024347	0.0238671	0.023568	0.0238736	0.024097	0.023566	0.0229682	0.023445	0.0235689	0.0225792	0.0223475	0.023332	0.0236137	0.022863	0.0222567	0.0224709
NEE	EDB	Upper	H	2	0.0216014	0.0216231	0.0216989	0.0218873	0.0221305	0.0221949	0.0220071	0.0218977	0.0220136	0.0219407	0.021656	0.0216683	0.022021	0.0221292	0.0217959	0.0216441	0.0219649	0.022227	0.0223978	0.0227713	0.022595	0.0214777	0.020793	0.0221477	0.0239461	0.0235657	0.0226263	0.0225074	0.0228953	0.0228677	0.0221434	0.0218279	0.0226481	0.0232778	0.022469	0.0215723	0.0227712	0.023578	0.0221339	0.0216414	0.0232983	0.0238891	0.022581	0.0213468	0.0213539
NEE	EDB	Lower	M	2	0.0159946	0.0158342	0.0155167	0.0154756	0.0157532	0.0159287	0.0158205	0.0157948	0.0160018	0.0161389	0.0163782	0.0170358	0.0175861	0.0173592	0.0167743	0.0168439	0.0176159	0.0180606	0.0179837	0.0177749	0.0169262	0.0157356	0.0160194	0.0186179	0.0204927	0.0196889	0.0186483	0.0185425	0.0189998	0.0189999	0.0186003	0.0192426	0.020841	0.0211514	0.0197727	0.0189606	0.0201026	0.020151	0.0187814	0.0190972	0.0208719	0.0208015	0.0193514	0.0186416	0.0194658
NEE	EDB	Lower	M	2	0.0155032	0.0154334	0.0152057	0.0151351	0.0152144	0.0153304	0.0153843	0.0154263	0.0155425	0.0156706	0.0159907	0.0167086	0.0173043	0.0170149	0.016263	0.0162254	0.017012	0.0175802	0.0176468	0.0174931	0.0166843	0.0155896	0.0159362	0.0185357	0.0204308	0.0196343	0.0185305	0.0183262	0.0187353	0.0188524	0.0186645	0.0194412	0.0211441	0.0215986	0.0202885	0.0194782	0.0205149	0.0202504	0.0185951	0.018778	0.0205627	0.0204783	0.0189834	0.0184104	0.0194152
NEE	EDB	Lower	M	2	0.0117558	0.0113453	0.0109905	0.0112096	0.0116551	0.0118854	0.0118467	0.0118906	0.0121083	0.0121392	0.012259	0.0129387	0.0136585	0.013684	0.0133458	0.0135079	0.0141525	0.014427	0.0143177	0.0141571	0.0133109	0.0121291	0.0126794	0.0158176	0.0177698	0.0165594	0.0153882	0.0154497	0.0160129	0.0159967	0.0157902	0.0169598	0.018948	0.0190593	0.0173914	0.0167918	0.0183669	0.0182443	0.0166242	0.0171442	0.0191483	0.0186548	0.0166943	0.0160972	0.0175892
NEE	EDB	Lower	M	2	0.0106755	0.0104842	0.0102158	0.0103442	0.0107053	0.0107856	0.0104908	0.0103876	0.0107617	0.0111474	0.0114968	0.0121895	0.0128378	0.0126892	0.0120735	0.0121072	0.012926	0.0134527	0.0134927	0.0134334	0.0125821	0.0112538	0.0117234	0.0152005	0.0177185	0.0164989	0.0149113	0.014563	0.0148439	0.014778	0.0147015	0.0160797	0.0183492	0.0187528	0.0172378	0.0165894	0.0181251	0.0177865	0.0156112	0.0157675	0.0179952	0.017837	0.0158376	0.015025	0.0164752
NEE	EDB	Lower	M	2	0.0113862	0.0110829	0.0107505	0.010811	0.0112014	0.0115656	0.0116292	0.0116308	0.0118593	0.0121254	0.0125063	0.013233	0.0138151	0.0135839	0.0129418	0.0130004	0.0138741	0.014397	0.0143272	0.0142051	0.0133574	0.0119392	0.0122459	0.0155699	0.018103	0.0170649	0.0155832	0.0153358	0.0158798	0.015958	0.0156186	0.0165199	0.0185669	0.0190416	0.017423	0.0165114	0.0179449	0.0178881	0.0161129	0.016506	0.0186898	0.0183988	0.0163927	0.0156518	0.0170526
NEE	EDB	Lower	M	2	0.0272907	0.0270008	0.026818	0.0271101	0.0275956	0.0277443	0.0274857	0.027444	0.0279178	0.0283271	0.028567	0.029118	0.029623	0.0292998	0.0286454	0.0287583	0.0295084	0.0299286	0.0299699	0.0297656	0.0287012	0.0274825	0.0282361	0.0315651	0.0334783	0.0319912	0.030489	0.0304495	0.0311123	0.0311641	0.0310216	0.0322382	0.0341264	0.0340344	0.0322426	0.0316127	0.033051	0.0326222	0.0308929	0.0316122	0.0338321	0.0331422	0.0307998	0.0300273	0.0315866
NEE	EDB	Lower	M	2	0.00732844	0.00707957	0.00681277	0.00704456	0.0074761	0.0075892	0.0074615	0.00756291	0.007895	0.00808823	0.00846902	0.00939654	0.0101316	0.00986702	0.00919331	0.00935174	0.0103762	0.0109945	0.0109051	0.0105866	0.00957304	0.00825236	0.0088344	0.012482	0.0149983	0.0135288	0.0118509	0.0119577	0.0130225	0.0132053	0.0127392	0.0138439	0.0161654	0.0164552	0.0146947	0.0142318	0.0163866	0.0161672	0.0137874	0.0140243	0.016456	0.0161986	0.0139052	0.0129257	0.0144393
NEE	EDB	Lower	M	2	0.0123855	0.0119663	0.0116272	0.0118717	0.0123607	0.0125624	0.0123416	0.0122613	0.0126489	0.0129509	0.0132558	0.0141352	0.0149847	0.0149023	0.0143216	0.0143655	0.0151375	0.0156331	0.0157302	0.0155949	0.0143776	0.0128989	0.0139102	0.018283	0.0209437	0.0192873	0.0175744	0.0175828	0.0184374	0.0185634	0.0183353	0.019709	0.022001	0.0220414	0.0202008	0.0199933	0.0221674	0.0213715	0.0188668	0.0196633	0.0226035	0.0220543	0.0193631	0.0184676	0.0202983
NEE	EDB	Lower	M	2	0.0181713	0.0178212	0.0176513	0.0180858	0.0186299	0.0187748	0.0185566	0.0185782	0.0190331	0.0193518	0.0196527	0.0204017	0.0210524	0.0208433	0.0202538	0.020455	0.0214079	0.0219222	0.0220001	0.0219317	0.0207579	0.0193285	0.0205875	0.0252883	0.0279103	0.0259371	0.0239351	0.0238258	0.0247408	0.0247975	0.0244544	0.0260838	0.0288107	0.0288681	0.0268628	0.0268086	0.0292069	0.02822	0.0256702	0.0268563	0.0300551	0.0290378	0.0258117	0.0249164	0.0271848
NEE	EDB	Lower	M	2	0.00386714	0.0036548	0.00337166	0.00360146	0.00412297	0.0044282	0.00434499	0.00440952	0.00488453	0.0052126	0.0056134	0.00667427	0.00764249	0.00744999	0.00675287	0.00708078	0.00827874	0.00882088	0.0088457	0.00883976	0.00763159	0.00594635	0.00698891	0.0118665	0.0148475	0.0128644	0.0107694	0.0108144	0.0121081	0.0124883	0.0121412	0.0136485	0.0165223	0.0168373	0.0147251	0.0144276	0.0170346	0.0161159	0.0130255	0.0139165	0.017559	0.0171132	0.0140974	0.0131033	0.0152009
NEE	EDB	Upper	M	2	0.0171044	0.0168514	0.0165655	0.0164554	0.0164906	0.0165738	0.0165741	0.0164937	0.0164952	0.0164612	0.0163075	0.0162751	0.0164004	0.016406	0.0160891	0.0157027	0.0157686	0.0161523	0.0164219	0.0167392	0.0167379	0.015753	0.0145629	0.0149778	0.0166185	0.0166971	0.0158414	0.0154809	0.0156923	0.0157808	0.0152815	0.015115	0.0161344	0.0168733	0.0158471	0.0144861	0.0154285	0.0166745	0.0153496	0.0139402	0.0146118	0.0158419	0.015617	0.0146531	0.0145259
NEE	EDB	Upper	M	2	0.0514388	0.0510662	0.0508307	0.0509277	0.0510657	0.050965	0.0507633	0.0506621	0.0507244	0.0508283	0.0507903	0.0506279	0.0505106	0.0504822	0.050328	0.0500296	0.0499594	0.0500896	0.0500169	0.0498771	0.0496789	0.0491336	0.0486907	0.0491798	0.0500794	0.0499828	0.0493912	0.0490498	0.0489506	0.0487696	0.0484553	0.0484671	0.0490421	0.0493491	0.0487527	0.0479992	0.0482082	0.0485279	0.0478804	0.0473003	0.0475479	0.0478136	0.0473192	0.0466069	0.0464712
NEE	EDB	Upper	M	2	0.0211682	0.0209602	0.0208021	0.0208989	0.0210145	0.0210035	0.020884	0.0207526	0.020801	0.020862	0.0206988	0.0206018	0.0208345	0.021059	0.0209298	0.0207238	0.0208004	0.0208839	0.0207945	0.0209168	0.0208984	0.020141	0.0194425	0.0202288	0.0216898	0.0215914	0.0208597	0.0206207	0.0207624	0.0207675	0.0204867	0.0206533	0.0216486	0.0221253	0.0211359	0.0202371	0.02144	0.0222369	0.0208973	0.0202367	0.0213979	0.021986	0.0210947	0.0202594	0.0206134
NEE	EDB	Upper	M	2	0.031477	0.0312716	0.0311069	0.031178	0.0312594	0.0310817	0.0307411	0.0306578	0.0309763	0.0312548	0.0312954	0.0312674	0.0311388	0.0309613	0.0308516	0.0308872	0.031121	0.0311809	0.0309625	0.0309262	0.0308575	0.030368	0.0302269	0.0313667	0.032393	0.03171	0.030856	0.0309023	0.0313721	0.0314065	0.0311366	0.0314601	0.0323751	0.0325408	0.0316476	0.0311458	0.0319864	0.0319033	0.0305186	0.0301561	0.0311139	0.0313068	0.0305731	0.0301338	0.0305734
NEE	EDB	Upper	M	2	0.0111109	0.0108765	0.010689	0.010699	0.0108072	0.0109183	0.010845	0.0107044	0.0108553	0.0110758	0.0111492	0.0113463	0.0117219	0.0118818	0.0115347	0.0111427	0.0112695	0.0115208	0.0115437	0.0116699	0.0115205	0.0106533	0.0100669	0.0112456	0.0130288	0.0129162	0.0121772	0.0120968	0.0123705	0.0123149	0.0119035	0.0120998	0.0132499	0.0137392	0.0126197	0.011579	0.0127676	0.0136461	0.0122358	0.0113418	0.012278	0.0130056	0.0124106	0.011696	0.0121286
NEE	EDB	Upper	M	2	0.0150801	0.0147576	0.0146082	0.0146762	0.0148035	0.0149119	0.0148999	0.0148006	0.0148256	0.0148797	0.014916	0.0152045	0.0156738	0.0158319	0.0155627	0.0154274	0.0157492	0.0159316	0.0157687	0.0158003	0.0155927	0.0145826	0.0139476	0.0154206	0.0174594	0.0171175	0.0160323	0.0157721	0.0160311	0.0159626	0.015552	0.0160229	0.017574	0.0180413	0.0166637	0.0157314	0.017394	0.0182276	0.0163926	0.0155011	0.0169157	0.0176268	0.016494	0.0154138	0.0159285
NEE	EDB	Upper	M	2	0.0245331	0.0243701	0.0242379	0.0243175	0.0245125	0.0246429	0.0245433	0.0243281	0.0242968	0.0243829	0.0245191	0.0249084	0.0254176	0.0254782	0.0250223	0.0248451	0.0252644	0.0254709	0.025304	0.0253178	0.0249677	0.0239068	0.0235246	0.0252231	0.0269827	0.0263554	0.0252732	0.0251215	0.0256017	0.0257655	0.0254689	0.0259201	0.0272475	0.0275532	0.0264078	0.0258699	0.0272901	0.0273198	0.0254102	0.0250128	0.0265654	0.0268126	0.0254707	0.0246271	0.0253535
NEE	EDB	Upper	M	2	0.0178657	0.0175302	0.0171869	0.017165	0.0172553	0.0172462	0.0172028	0.0173072	0.017539	0.0175932	0.0176175	0.0179844	0.0183815	0.018298	0.0179391	0.0179612	0.0184341	0.0186934	0.0186828	0.0187462	0.0183487	0.0173425	0.0171127	0.019042	0.0210577	0.0204532	0.0191404	0.0187447	0.0191782	0.0195022	0.0193564	0.0198018	0.0210981	0.0213563	0.020028	0.0193424	0.0210068	0.0215737	0.0198934	0.0193977	0.0208223	0.021197	0.0199684	0.0190056	0.0195147
NEE	EDB	Upper	M	2	0.0168964	0.0167074	0.0164186	0.0163619	0.0165122	0.0166438	0.0166495	0.0166932	0.0168507	0.0168747	0.01698	0.0175916	0.0182071	0.0180629	0.0174821	0.0173718	0.0178437	0.0180852	0.0179703	0.0179222	0.0174897	0.0165801	0.0165686	0.0186509	0.0205357	0.0198377	0.0186607	0.0184333	0.0189055	0.0190949	0.0187596	0.0191	0.0204603	0.0209593	0.0197941	0.0191231	0.0206349	0.0207668	0.0187511	0.018317	0.0201237	0.0206982	0.0194235	0.0184299	0.0190314
NEE	EDB	Upper	M	2	0.0233279	0.0232097	0.0230944	0.0231267	0.0232071	0.0232876	0.0233026	0.0233178	0.0234805	0.0235828	0.0236165	0.023849	0.0241567	0.0242574	0.0241089	0.0241416	0.0246226	0.0248138	0.0245206	0.0244268	0.0240566	0.0230603	0.0229716	0.0251871	0.0271459	0.026231	0.0248927	0.0247325	0.0252608	0.0254218	0.0253172	0.0262167	0.0278684	0.0280168	0.0265095	0.0257203	0.0270794	0.0271792	0.0252956	0.0248869	0.0264622	0.0267672	0.0254485	0.0246412	0.0255268
NEE	EDB	Lower	N	2	0.017764	0.0177745	0.0175807	0.0175141	0.0176484	0.0178369	0.017914	0.0180084	0.018241	0.01832	0.0183177	0.0185849	0.0188764	0.0187255	0.0182991	0.018303	0.0188623	0.0192311	0.0192156	0.0190831	0.0186161	0.0179726	0.0182104	0.0200672	0.021447	0.020724	0.0199439	0.0201606	0.0208246	0.0207986	0.0201245	0.0203233	0.0215832	0.0218876	0.0207741	0.0201097	0.0212265	0.0215623	0.0202341	0.0199844	0.0213744	0.0215479	0.0201542	0.0191777	0.019761
NEE	EDB	Lower	N	2	0.0127975	0.0127086	0.0124146	0.0123393	0.0126073	0.0130141	0.0132168	0.0131779	0.0131208	0.0130638	0.0131618	0.0136058	0.0140395	0.0139694	0.0135442	0.0135589	0.0142399	0.0146882	0.0146592	0.0145706	0.0140722	0.0132731	0.0134367	0.0152956	0.0166111	0.0157851	0.0148245	0.0147705	0.0152812	0.0152846	0.0146238	0.0146584	0.0156967	0.0161279	0.0152588	0.0144999	0.0155068	0.0160762	0.0148246	0.014399	0.0156946	0.0160463	0.0148254	0.0138764	0.0143304
NEE	EDB	Lower	N	2	0.0277571	0.0275498	0.0273501	0.0275543	0.0279221	0.0280914	0.0279741	0.0278424	0.0279964	0.0281806	0.0283404	0.0287333	0.0290425	0.028859	0.0285422	0.0287659	0.0293476	0.0295382	0.0295061	0.0293986	0.0286413	0.0277208	0.0281442	0.0304309	0.0318816	0.031013	0.0301	0.030181	0.0307734	0.03067	0.0300408	0.0304131	0.0316179	0.0317077	0.0307096	0.030652	0.0322222	0.0319919	0.0301514	0.0300147	0.0315392	0.0313825	0.0297954	0.0289514	0.0295684
NEE	EDB	Lower	N	2	0.0197814	0.0197409	0.0194856	0.0195677	0.0199974	0.0203207	0.0202967	0.0202963	0.0205519	0.0206487	0.0206125	0.0209215	0.0214426	0.0215278	0.021163	0.0212313	0.0219316	0.022407	0.0225501	0.0225057	0.0217186	0.0206406	0.0209025	0.0233556	0.0251338	0.0241239	0.0229276	0.0230097	0.023897	0.0240909	0.0234707	0.0238024	0.0251968	0.0253814	0.0241328	0.0239026	0.0258621	0.0258964	0.0238183	0.0237357	0.0257213	0.0255285	0.0235219	0.0225508	0.0234527
NEE	EDB	Lower	N	2	0.0144037	0.0142612	0.0139493	0.0139368	0.0143175	0.0147164	0.0146702	0.014463	0.0146043	0.0147801	0.0148971	0.0154271	0.0161312	0.0161839	0.0156444	0.0155914	0.0163171	0.01686	0.0169888	0.0169328	0.0162031	0.0151398	0.0154018	0.0180245	0.0200071	0.0189556	0.0175784	0.0174562	0.0183047	0.0186604	0.0180789	0.018284	0.0196419	0.0199599	0.0187712	0.0184147	0.020452	0.0208574	0.0188639	0.0187069	0.0207849	0.020738	0.0186559	0.0174778	0.0183766
NEE	EDB	Lower	N	2	0.00701067	0.00712623	0.00700074	0.00701518	0.00738149	0.00780347	0.0078248	0.00756786	0.00747697	0.00754378	0.00787623	0.00863669	0.00923597	0.00898183	0.00823208	0.00817101	0.00919382	0.0101224	0.0102897	0.0100913	0.00936991	0.00837263	0.0086586	0.0112411	0.0131635	0.0120527	0.0105069	0.010134	0.0107072	0.0108655	0.0103714	0.0108903	0.0125055	0.0129132	0.0117333	0.011228	0.0128837	0.0130745	0.0111442	0.0110028	0.0130672	0.0132521	0.0114563	0.0103174	0.0109278
NEE	EDB	Lower	N	2	0.0137745	0.0134755	0.0130876	0.013102	0.0134899	0.0139377	0.0140001	0.0138204	0.0139316	0.0141843	0.0145314	0.0152373	0.0158095	0.0155691	0.0149413	0.0150664	0.0160178	0.0166161	0.0166937	0.0165377	0.0155979	0.0145227	0.0152974	0.0186353	0.0206542	0.0192329	0.0178112	0.0178126	0.0185275	0.0185752	0.0180042	0.0186507	0.0205056	0.0209736	0.0196253	0.0190573	0.0208408	0.0208186	0.0186609	0.0189118	0.021625	0.021614	0.0191523	0.0177391	0.0187406
NEE	EDB	Lower	N	2	0.0206067	0.0205849	0.0205028	0.0206392	0.0209886	0.0213722	0.0215085	0.0214953	0.021652	0.0217733	0.0219611	0.022585	0.0231473	0.0229773	0.0225372	0.0228206	0.0236833	0.0241244	0.024223	0.0241053	0.0231163	0.0220584	0.0229008	0.0260565	0.0276593	0.0260734	0.0246611	0.0247891	0.0258029	0.0260166	0.0254291	0.0260811	0.0278135	0.0279664	0.0266302	0.0264762	0.0282861	0.0279631	0.0260619	0.0265443	0.0287306	0.0281653	0.0258571	0.0248291	0.0258582
NEE	EDB	Lower	N	2	0.0100387	0.0099352	0.00971438	0.00978799	0.0101655	0.0105551	0.0106232	0.0105406	0.0107221	0.0109586	0.0111577	0.011633	0.0120991	0.0119219	0.0114601	0.0117992	0.0128439	0.0133518	0.0133627	0.0133661	0.0125122	0.0110072	0.0111397	0.0143505	0.0169409	0.0159268	0.0144428	0.0142103	0.0148956	0.0150379	0.0143321	0.0147159	0.0164175	0.0168646	0.0155521	0.0150443	0.0171628	0.0176124	0.0153805	0.0150696	0.0173185	0.0174212	0.0152246	0.0138562	0.0145717
NEE	EDB	Lower	N	2	0.011892	0.011793	0.0115229	0.011658	0.0121466	0.0125371	0.0125376	0.0124559	0.0127142	0.0129869	0.0132305	0.0139407	0.014732	0.0146244	0.013874	0.013911	0.0150226	0.0158035	0.0158528	0.0156215	0.0145679	0.0131469	0.0136898	0.0174324	0.0200678	0.0187142	0.0171113	0.0170719	0.0180095	0.018144	0.0172643	0.0177642	0.0199799	0.0206023	0.0188755	0.0180331	0.0200145	0.0202193	0.0180614	0.0182879	0.0208297	0.0204732	0.0178877	0.0166425	0.0178775
NEE	EDB	Upper	N	2	0.0167261	0.0167614	0.0167238	0.0166367	0.0166885	0.0168835	0.016927	0.0166795	0.0164616	0.0163947	0.016354	0.0164618	0.0167287	0.0168217	0.0165107	0.0161521	0.01623	0.0164497	0.0164217	0.016441	0.0165067	0.0160499	0.015213	0.0152049	0.016171	0.016327	0.0159086	0.015774	0.0159865	0.0160318	0.0154483	0.01496	0.0153796	0.0158868	0.0152249	0.0139724	0.0145273	0.0161302	0.0155345	0.0141578	0.0142149	0.0150607	0.0148426	0.0138022	0.0131968
NEE	EDB	Upper	N	2	0.0232193	0.0231263	0.0229046	0.022883	0.0230235	0.0231222	0.0232012	0.0232553	0.0231995	0.0229929	0.0227631	0.0227361	0.0229402	0.0229953	0.0226672	0.0224859	0.022742	0.0228339	0.0226426	0.0226584	0.0226707	0.0221781	0.0215155	0.0216252	0.0223644	0.0223505	0.0219168	0.021813	0.0221039	0.0221679	0.0215178	0.0209103	0.0212032	0.0217679	0.0215059	0.0208614	0.0213677	0.0220131	0.0210482	0.0201028	0.0206443	0.021316	0.0207402	0.0196789	0.0192974
NEE	EDB	Upper	N	2	0.0232135	0.0232491	0.0232402	0.0231452	0.0230434	0.0231702	0.0234035	0.0233657	0.0231621	0.0229477	0.0227325	0.0226625	0.0227332	0.0227226	0.022501	0.0223816	0.0226925	0.0229378	0.0227159	0.0225829	0.0226778	0.0222978	0.0216213	0.0219486	0.0230129	0.0227802	0.021973	0.0217656	0.0221196	0.0223132	0.0217595	0.0211418	0.021447	0.0220543	0.0216185	0.0206825	0.0214423	0.022739	0.0218209	0.0204462	0.020641	0.0214637	0.0211676	0.0201751	0.019767
NEE	EDB	Upper	N	2	0.0179155	0.0176746	0.0175032	0.0175967	0.0177783	0.017908	0.0177816	0.0174773	0.0174709	0.0176388	0.0176346	0.0177001	0.0180374	0.0182323	0.0179422	0.0177382	0.0180434	0.0182766	0.0182888	0.0184282	0.0182676	0.0175182	0.0170561	0.0181419	0.0197339	0.0196061	0.0188202	0.0185851	0.0189488	0.0190981	0.0185927	0.0184958	0.0192943	0.0195731	0.0186702	0.0180525	0.0194585	0.0203777	0.0190291	0.0182035	0.0190942	0.0194338	0.0185239	0.0176988	0.0179293
NEE	EDB	Upper	N	2	0.0143192	0.0141441	0.013994	0.0140774	0.0143429	0.0146231	0.0146136	0.014394	0.0143387	0.0142018	0.0138996	0.0140008	0.0145608	0.0148878	0.0146166	0.0143846	0.0146207	0.0146772	0.0145288	0.0147482	0.0147957	0.0141102	0.0135994	0.0147114	0.0162072	0.0156792	0.0147046	0.0146679	0.0151987	0.0153398	0.0147381	0.0144398	0.0151837	0.015654	0.0148471	0.0141993	0.0156198	0.016499	0.0149569	0.0140726	0.015374	0.0161473	0.0151435	0.0139942	0.0140822
NEE	EDB	Upper	N	2	0.019539	0.0197138	0.0197885	0.0197074	0.0196405	0.0197093	0.0197894	0.0198062	0.0198054	0.0196547	0.019456	0.0195139	0.0197439	0.0198306	0.0197056	0.0196528	0.0198687	0.0200883	0.0200917	0.0200131	0.0198103	0.0192652	0.018822	0.0194631	0.0204948	0.0202899	0.0197611	0.0197536	0.0200487	0.0200452	0.0195779	0.0194033	0.0199115	0.0201536	0.0194416	0.0186521	0.0193323	0.0200665	0.0191127	0.0183261	0.018964	0.0194998	0.0189402	0.0180846	0.0177935
NEE	EDB	Upper	N	2	0.0236248	0.0236347	0.023715	0.0238285	0.0239712	0.0242327	0.0242771	0.0240753	0.0241088	0.0241487	0.0239493	0.0239749	0.0243514	0.0245949	0.0244913	0.024471	0.0246305	0.0245034	0.024418	0.024749	0.0246021	0.0236849	0.0234078	0.02506	0.0266452	0.0259396	0.0249887	0.0251488	0.0259506	0.0261827	0.0255934	0.0255022	0.0262555	0.0263199	0.025545	0.0256078	0.0273098	0.027527	0.0258242	0.0253417	0.026724	0.0270118	0.02566	0.0246438	0.0251473
NEE	EDB	Upper	N	2	0.0196306	0.0195187	0.0194332	0.01948	0.0195983	0.0197768	0.0198617	0.0197923	0.0198015	0.0198569	0.0198777	0.0199731	0.0199948	0.0197938	0.0195712	0.0197057	0.0202438	0.0205788	0.0205236	0.0204847	0.0202283	0.0194729	0.0191353	0.020397	0.0218346	0.0214068	0.0205665	0.0204867	0.0209354	0.0209592	0.0203441	0.0201973	0.0208877	0.021191	0.020593	0.0202907	0.0215789	0.0221838	0.020941	0.0204346	0.0215073	0.0217072	0.0204388	0.0192917	0.0194352
NEE	EDB	Upper	N	2	0.0135346	0.0134831	0.0133542	0.0134114	0.0135917	0.0137911	0.0138227	0.0137624	0.0139688	0.0141178	0.013967	0.0140606	0.0145576	0.0148536	0.0146047	0.0144302	0.0148129	0.0151618	0.0153099	0.0155714	0.015338	0.0144367	0.0142107	0.0159076	0.0174694	0.0167265	0.0157641	0.0158738	0.0166659	0.0169604	0.0164166	0.0164135	0.0174497	0.0177943	0.0167954	0.0163935	0.0181597	0.0186377	0.0167647	0.016273	0.0180902	0.0185017	0.0168425	0.0156638	0.0165336
NEE	EDB	Upper	N	2	0.0184814	0.0185418	0.0182949	0.0181062	0.0182266	0.0185583	0.0187386	0.0186706	0.0186206	0.0187039	0.0189482	0.0192553	0.0193799	0.0192891	0.0191389	0.0193101	0.0198958	0.0202732	0.0203073	0.0203114	0.0199361	0.0192116	0.0192609	0.0208561	0.0220802	0.0213727	0.0204356	0.020323	0.0208864	0.0210269	0.0204822	0.0206498	0.0217114	0.0217984	0.0206797	0.0203238	0.0219147	0.0224066	0.0211342	0.0211134	0.0224511	0.0221455	0.0205885	0.019758	0.0203403
NEE	EDB	Lower	H	3	0.0200873	0.0201936	0.0202428	0.0200996	0.0199502	0.0200214	0.0201057	0.0200633	0.0200395	0.0199315	0.0196596	0.0195055	0.019683	0.0199482	0.0197764	0.0192866	0.0191024	0.0190867	0.0189452	0.0191929	0.0196909	0.0194119	0.0185609	0.018811	0.0201511	0.020087	0.0190865	0.0184947	0.0185489	0.0188429	0.0187127	0.0184583	0.0188037	0.0192906	0.0189489	0.0183791	0.0192823	0.0198385	0.0181918	0.0170113	0.0182204	0.0195325	0.0189987	0.0177633	0.0172863
NEE	EDB	Lower	H	3	0.0218051	0.0218672	0.0220959	0.0221941	0.0219989	0.0218315	0.0217179	0.0215193	0.0214115	0.0213479	0.0212156	0.0211983	0.0213782	0.0215158	0.0213114	0.0209542	0.0208651	0.0208677	0.0207981	0.0210905	0.0215242	0.0211846	0.0202754	0.0203065	0.0213931	0.0213771	0.0205811	0.0200523	0.0199314	0.0200828	0.02006	0.0199758	0.0202861	0.0206517	0.0203767	0.019912	0.0208549	0.0215755	0.0201097	0.0190147	0.0202795	0.0216694	0.0211766	0.0198017	0.0190385
NEE	EDB	Lower	H	3	0.0265489	0.0265704	0.0264676	0.0261831	0.0259842	0.0260759	0.0261758	0.0260793	0.0259582	0.0258106	0.0255477	0.0253385	0.0254158	0.0255903	0.025335	0.0248019	0.024634	0.0247746	0.024888	0.0251671	0.0254343	0.0249714	0.0239041	0.0236338	0.024548	0.024619	0.0240199	0.0237753	0.0237895	0.0237527	0.0234348	0.0230319	0.0231089	0.0235041	0.0231718	0.0223257	0.0230795	0.0242978	0.0231718	0.0217265	0.0223377	0.0236488	0.0233948	0.0220534	0.0209926
NEE	EDB	Lower	H	3	0.0176146	0.0176587	0.0175164	0.01742	0.0173997	0.0173704	0.0172426	0.0171569	0.017264	0.0172448	0.016944	0.016785	0.0170809	0.0173713	0.017042	0.0165419	0.0165759	0.0167804	0.0168227	0.0171371	0.017435	0.0169069	0.016078	0.0166363	0.0181297	0.017912	0.0168754	0.0164968	0.0167504	0.0169823	0.0166068	0.0162284	0.0167096	0.0172485	0.0166246	0.0157268	0.0168042	0.0178887	0.0164334	0.0153201	0.01671	0.0181072	0.0174272	0.0159063	0.0151805
NEE	EDB	Lower	H	3	0.0231293	0.0230896	0.0229955	0.0228607	0.0228748	0.0231082	0.0231081	0.0227545	0.022466	0.0223192	0.0222866	0.0224489	0.0226631	0.0226723	0.0223011	0.0218389	0.0217881	0.0219109	0.0217974	0.0218416	0.0220707	0.0217046	0.0209446	0.0212363	0.0224412	0.0223183	0.0214322	0.0210233	0.0210743	0.0210907	0.020722	0.0203876	0.0206838	0.0211315	0.0207014	0.0198227	0.0204541	0.0214163	0.0203423	0.019229	0.0200449	0.0212351	0.0208648	0.0196803	0.0190492
NEE	EDB	Lower	H	3	0.0282682	0.0282315	0.0280898	0.0280048	0.0280582	0.0281496	0.0279778	0.0276611	0.0276039	0.0277093	0.027741	0.027843	0.0281194	0.0282529	0.0280268	0.0277746	0.0277247	0.0276492	0.0275906	0.0277711	0.0277972	0.0273687	0.027286	0.0285701	0.0297798	0.0290757	0.028023	0.0277103	0.0278598	0.0279539	0.0278383	0.0279415	0.0283377	0.0284616	0.0280834	0.0279703	0.0290596	0.029166	0.027611	0.0272071	0.0289468	0.0299113	0.0288646	0.0274406	0.0269491
NEE	EDB	Lower	H	3	0.0213609	0.0212925	0.0212115	0.0212583	0.0213811	0.0215049	0.021396	0.0210957	0.020928	0.0208725	0.0210226	0.0215488	0.0220659	0.0220188	0.0214327	0.0211057	0.0215406	0.0219802	0.0219581	0.021998	0.0219152	0.0212958	0.0211049	0.0226246	0.024228	0.0236214	0.0224433	0.0220261	0.0222084	0.0223344	0.022115	0.0222232	0.0229521	0.0232733	0.0226203	0.0223286	0.0237782	0.0239801	0.0221073	0.0216914	0.0235418	0.0241719	0.0228003	0.0214926	0.0214972
NEE	EDB	Lower	H	3	0.011337	0.0115427	0.0116422	0.0116331	0.0116421	0.0116668	0.0115564	0.0114372	0.0114711	0.0115274	0.0117297	0.0122372	0.0126791	0.0125335	0.0118925	0.0115857	0.0119919	0.0123212	0.0122409	0.0122583	0.0121277	0.0115239	0.011444	0.0131668	0.0148744	0.0140447	0.0127045	0.0125178	0.0129693	0.0130101	0.0126302	0.0128219	0.0138264	0.0144131	0.0136573	0.0128053	0.0141501	0.0150538	0.0133231	0.0124965	0.0141549	0.0149222	0.0136405	0.0123591	0.0123372
NEE	EDB	Lower	H	3	0.0307613	0.0308469	0.0308443	0.0307778	0.0307968	0.0308721	0.0307385	0.0305434	0.0305195	0.030517	0.0306375	0.0310678	0.0314798	0.0313767	0.0307808	0.0304828	0.0309712	0.0314825	0.0315417	0.031486	0.0310429	0.0301479	0.029951	0.0314865	0.0329182	0.0322883	0.031352	0.0312251	0.0315469	0.0315924	0.0314199	0.0319267	0.0329568	0.0331668	0.0322973	0.0317305	0.0328402	0.0330617	0.0314281	0.0310957	0.0328379	0.033315	0.0319397	0.0308209	0.0310484
NEE	EDB	Lower	H	3	0.026288	0.0262854	0.0263787	0.0265176	0.0265766	0.0265734	0.0264333	0.0262539	0.0262011	0.0261209	0.0261411	0.0265692	0.0270778	0.0269992	0.026388	0.0262122	0.0268279	0.0271923	0.0269734	0.0268609	0.0266049	0.0258944	0.0258738	0.0277385	0.0294124	0.028554	0.0271696	0.0267889	0.0271868	0.0273703	0.027067	0.0272737	0.0281734	0.0283661	0.0274592	0.0269852	0.028189	0.0282691	0.0265363	0.0262889	0.0281399	0.0285936	0.0271416	0.0259521	0.0261673
NEE	EDB	Upper	H	3	0.0189262	0.0190098	0.0191466	0.0194473	0.0196658	0.0196202	0.0194349	0.0193679	0.0194067	0.0193295	0.0193412	0.0197439	0.0202824	0.020343	0.0198166	0.0194461	0.0197238	0.0201816	0.0205308	0.0209215	0.0207272	0.01969	0.0192467	0.0207574	0.0221711	0.021248	0.0201457	0.0203986	0.021322	0.021346	0.0204179	0.0202857	0.0213792	0.0216918	0.0205721	0.0200222	0.0216784	0.0222737	0.0205621	0.0200517	0.0214738	0.0216152	0.0202226	0.019252	0.0196402
NEE	EDB	Upper	H	3	-0.000254851	-0.000238293	-0.000157818	0.000150774	0.000418868	0.000409717	0.00028527	0.000328115	0.000424526	0.000224493	5.07e-05	0.000488644	0.00132679	0.00170221	0.00128033	0.000861814	0.00104219	0.00135795	0.00169022	0.00229527	0.002347	0.0012911	0.000511424	0.00194231	0.00397803	0.00339502	0.00202855	0.00189251	0.00264895	0.00287202	0.00221133	0.00212711	0.0032319	0.00369019	0.00241543	0.00122311	0.00272363	0.00400689	0.00233011	0.00126192	0.00261669	0.00332314	0.00220012	0.0010467	0.001172
NEE	EDB	Upper	H	3	-0.0079575	-0.00781804	-0.00756565	-0.00707889	-0.00677548	-0.00692176	-0.00724189	-0.00727043	-0.00697126	-0.00679936	-0.00666346	-0.00615839	-0.00554662	-0.00545371	-0.00587517	-0.00594108	-0.00532065	-0.00486947	-0.00471076	-0.00427607	-0.00432161	-0.00529636	-0.00545671	-0.00314762	-0.00110673	-0.00220713	-0.0037231	-0.0037152	-0.00269419	-0.00237415	-0.00310642	-0.00300105	-0.00160036	-0.00116867	-0.00233739	-0.00279131	-0.000680813	-5.02e-05	-0.00226403	-0.0029539	-0.00109398	-0.000593663	-0.00208105	-0.00321276	-0.00267984
NEE	EDB	Upper	H	3	0.0158493	0.0158591	0.0160237	0.0164538	0.0167138	0.0165107	0.0162041	0.0163095	0.0166442	0.016633	0.0165374	0.0169708	0.0176473	0.017747	0.0172998	0.0172185	0.0177515	0.0181668	0.0183965	0.0186758	0.0182524	0.0172118	0.017188	0.0190849	0.0204392	0.0194003	0.0182164	0.018274	0.0190511	0.0191661	0.0186313	0.0190174	0.0202783	0.0203447	0.019104	0.0185911	0.0198766	0.0199442	0.0183177	0.0181044	0.0195327	0.0195859	0.0183014	0.0175659	0.0181508
NEE	EDB	Upper	H	3	0.017936	0.0179107	0.017905	0.0181923	0.0184992	0.0184917	0.0182283	0.0181337	0.0183292	0.0184595	0.0186809	0.019401	0.0201696	0.0200993	0.0194179	0.0193281	0.0200504	0.0206551	0.0210222	0.0213511	0.0207996	0.0195112	0.0196295	0.0224938	0.0245995	0.0232913	0.0217278	0.0217061	0.022616	0.0228887	0.0224251	0.0229193	0.0243594	0.0244552	0.0231191	0.0229859	0.0251768	0.0251243	0.02277	0.0226771	0.0247513	0.0243938	0.022101	0.0209562	0.0220054
NEE	EDB	Upper	H	3	0.00374036	0.00396855	0.00409054	0.00443287	0.00482839	0.00489756	0.00467807	0.00462236	0.00477747	0.00480199	0.00508442	0.00601987	0.00685194	0.00667209	0.00596714	0.00599206	0.00684783	0.00749323	0.00781516	0.00816822	0.00766916	0.00631158	0.00639319	0.00954139	0.0121144	0.0109322	0.00929851	0.00926065	0.0101004	0.0101824	0.00953746	0.00998085	0.0114506	0.0115352	0.00998803	0.00936659	0.0115376	0.0121981	0.0100649	0.00968322	0.0116138	0.0116853	0.00992965	0.00891287	0.00971733
NEE	EDB	Upper	H	3	0.0043496	0.00437625	0.00446995	0.00481013	0.00517718	0.00531091	0.00533524	0.00552355	0.00570266	0.00550139	0.00547519	0.00624307	0.0071333	0.00717572	0.00657887	0.00641027	0.00701927	0.00760769	0.00801034	0.00856034	0.00834524	0.00714416	0.00705463	0.00979212	0.012071	0.0107647	0.00907685	0.00914629	0.0102858	0.010618	0.0098966	0.0100799	0.0115016	0.0118613	0.0105876	0.0100496	0.0120974	0.0125171	0.0101968	0.00980957	0.0119976	0.0122253	0.0103597	0.0091781	0.00991572
NEE	EDB	Upper	H	3	0.00965773	0.00983541	0.00993877	0.0101623	0.0103499	0.0103262	0.0101222	0.0101136	0.0103998	0.0105103	0.0107273	0.0115884	0.0124263	0.0122383	0.0114152	0.0113708	0.0123342	0.013043	0.0133445	0.0137642	0.0133395	0.011975	0.012015	0.0150345	0.0173429	0.0159672	0.0142164	0.0140718	0.0149467	0.0151388	0.0144933	0.0150007	0.0168092	0.0171629	0.0156049	0.0150569	0.0172593	0.0175445	0.015207	0.0151177	0.0175037	0.0174836	0.0153542	0.014224	0.015173
NEE	EDB	Upper	H	3	0.00593229	0.00589237	0.00590209	0.00622389	0.00668351	0.00683212	0.00655718	0.00641655	0.00663987	0.00676311	0.00699308	0.00783937	0.00874397	0.00872239	0.00795724	0.00763645	0.0081678	0.00872861	0.00903212	0.00929661	0.00884196	0.00769527	0.00779977	0.0105914	0.012767	0.0114437	0.00975803	0.00967131	0.0105306	0.0107401	0.0102136	0.010725	0.0122951	0.0124829	0.0109578	0.0101567	0.0118428	0.0122283	0.0101341	0.00972104	0.0117151	0.0120243	0.010257	0.00905947	0.0098757
NEE	EDB	Upper	H	3	-0.00538647	-0.00527215	-0.00514837	-0.00482833	-0.00456533	-0.0046403	-0.00476511	-0.00452378	-0.0042346	-0.00442076	-0.00441339	-0.0034454	-0.00236897	-0.00241762	-0.00311476	-0.00307937	-0.00220586	-0.00160155	-0.00138791	-0.00111667	-0.00154883	-0.00280391	-0.00280942	6.18e-05	0.00242045	0.0012418	-0.000279477	-0.000226866	0.000673064	0.000832898	0.000209259	0.000584404	0.0020564	0.00226534	0.000712154	-0.00011044	0.00188011	0.0026141	0.000599551	0.000298006	0.00236752	0.00238979	0.000376055	-0.000744563	0.000221388
NEE	EDB	Lower	M	3	0.0223849	0.0222427	0.0220373	0.0220065	0.0221135	0.0222084	0.0222667	0.0223267	0.0223052	0.0222488	0.0223583	0.0226101	0.0227958	0.0225814	0.0220919	0.0220687	0.0225453	0.0227815	0.0227735	0.022812	0.0224533	0.0216539	0.0215161	0.0230178	0.0244128	0.0236719	0.0224285	0.0221052	0.0225907	0.0228491	0.0225305	0.0226107	0.0233137	0.0234874	0.022821	0.0225335	0.0236959	0.0239342	0.0224605	0.02198	0.0231759	0.0234977	0.0224449	0.0215839	0.0217741
NEE	EDB	Lower	M	3	0.0131157	0.013049	0.0129134	0.0130274	0.0132666	0.013431	0.0134303	0.0132667	0.0131772	0.0133034	0.0135339	0.0138834	0.0142716	0.0141707	0.0136374	0.0135751	0.0141715	0.0146762	0.0148383	0.0147083	0.0140108	0.0131337	0.0133828	0.0155875	0.0172295	0.0161891	0.0148073	0.0146309	0.0153845	0.015813	0.0155396	0.0159336	0.0172608	0.0175953	0.0165093	0.016062	0.0175414	0.0178107	0.0163601	0.0163836	0.0178788	0.0175528	0.0157574	0.0147583	0.0153551
NEE	EDB	Lower	M	3	0.0210327	0.0209551	0.0206968	0.0206685	0.0208799	0.0210471	0.0210792	0.0211601	0.0212966	0.0212994	0.0213266	0.0217031	0.0222585	0.02229	0.0218253	0.0218085	0.022411	0.0228774	0.0229776	0.0227253	0.0218663	0.0210382	0.0217665	0.0245012	0.0259659	0.0245238	0.0230786	0.0230088	0.0238069	0.0241267	0.0238774	0.024426	0.0255946	0.0255872	0.0244744	0.0243277	0.0258309	0.0255144	0.0238174	0.02414	0.0260292	0.0257121	0.0237015	0.0226723	0.0234448
NEE	EDB	Lower	M	3	0.0121536	0.0121011	0.0119256	0.0118861	0.011978	0.0120018	0.01193	0.0119515	0.0120235	0.0120114	0.0121478	0.0126377	0.0132146	0.0132528	0.0127645	0.0127647	0.013538	0.0140718	0.0140768	0.0139019	0.0132511	0.012404	0.0128243	0.015389	0.0171916	0.0159738	0.014415	0.0141538	0.0147338	0.014842	0.0144038	0.0149205	0.0164239	0.016848	0.0158365	0.0155267	0.0171877	0.017348	0.0157041	0.0159657	0.0180514	0.0178595	0.0158401	0.0148452	0.0156559
NEE	EDB	Lower	M	3	-0.000214755	-0.000219916	-0.000261991	-0.000173328	2.17e-05	0.00017949	0.000138107	3.6e-05	5.4e-05	0.000146619	0.000413973	0.000964229	0.00141615	0.00118486	0.0006762	0.000990017	0.00206241	0.00275618	0.00287422	0.00267354	0.00177852	0.000721504	0.00128011	0.0042726	0.00632037	0.00508214	0.00349192	0.00335572	0.00429494	0.00462306	0.00410391	0.00451907	0.00587451	0.00617372	0.00534187	0.00530238	0.00689062	0.006696	0.00496101	0.00543183	0.00772057	0.00736731	0.00504593	0.00405509	0.005276
NEE	EDB	Lower	M	3	0.0132827	0.0131857	0.0129866	0.0131023	0.0134128	0.0135255	0.0134364	0.0134116	0.0134321	0.0133687	0.0134448	0.0139337	0.0145761	0.0146028	0.0141119	0.0142467	0.0151835	0.0159042	0.0160711	0.0157892	0.0148438	0.0138421	0.0143575	0.0171402	0.0189866	0.0176213	0.0158893	0.0156577	0.0166005	0.0170065	0.0166063	0.0171118	0.018608	0.0190555	0.0181834	0.0181445	0.0198808	0.0195695	0.0175552	0.0178984	0.0202496	0.0199813	0.0176622	0.0165576	0.0175703
NEE	EDB	Lower	M	3	0.0103315	0.0104372	0.0104222	0.0105325	0.0106966	0.010715	0.0106251	0.0106026	0.0105943	0.0105786	0.0108916	0.0116179	0.0121834	0.0119723	0.0114491	0.0116752	0.0125307	0.0130142	0.0131041	0.0130255	0.0122442	0.0111946	0.011745	0.0147779	0.0167787	0.0153873	0.0136814	0.0135162	0.0144552	0.014888	0.0146581	0.015367	0.0168826	0.0170783	0.015924	0.0157852	0.0175841	0.0173446	0.0154193	0.0158802	0.0181902	0.0177512	0.0153391	0.0141354	0.0149845
NEE	EDB	Lower	M	3	0.0114286	0.0113837	0.0111999	0.0112649	0.011716	0.0122125	0.0122962	0.0120803	0.0119794	0.0119935	0.0121461	0.012719	0.0134648	0.0134607	0.0128408	0.0130347	0.0141651	0.0148511	0.0148941	0.014661	0.0136808	0.012524	0.0132451	0.0167014	0.0188514	0.017245	0.0155125	0.0155846	0.0166685	0.0168693	0.016232	0.0167867	0.0185213	0.0190399	0.018077	0.0179252	0.0193785	0.0186365	0.0165771	0.0174058	0.0202427	0.0198739	0.017338	0.0162497	0.0175067
NEE	EDB	Lower	M	3	0.0106506	0.0105778	0.0104907	0.0106451	0.0109286	0.0110989	0.0111148	0.0111109	0.0111078	0.0111251	0.0114441	0.0121595	0.012777	0.0125578	0.0118301	0.0119075	0.0129474	0.0137424	0.0138986	0.0135903	0.0125498	0.0115601	0.0125914	0.0161334	0.0179564	0.0161546	0.0144064	0.0143763	0.015396	0.0157829	0.015619	0.0166757	0.0183601	0.0182241	0.0168636	0.0169813	0.0187822	0.0179864	0.0160616	0.0170719	0.0196121	0.0188076	0.0161967	0.0152621	0.0165573
NEE	EDB	Lower	M	3	-0.00191883	-0.0019603	-0.00199426	-0.00184903	-0.00156172	-0.00139311	-0.00148991	-0.00150569	-0.00125379	-0.00099721	-0.000618931	0.000112996	0.000713293	0.000459004	-0.000175762	9e-05	0.00120847	0.0018946	0.00195801	0.00174472	0.000799382	-0.000310424	0.000527917	0.00412976	0.00626149	0.00450401	0.00259265	0.00256559	0.00379064	0.00422582	0.00375294	0.00452611	0.00640427	0.00672445	0.00546171	0.00524598	0.00703187	0.00675654	0.00488941	0.00559598	0.00813887	0.00766066	0.00511973	0.00404685	0.00539642
NEE	EDB	Upper	M	3	0.028193	0.0279774	0.0277686	0.027733	0.0277322	0.0276026	0.0275324	0.0275844	0.0275556	0.0273789	0.0271316	0.027023	0.0272625	0.0274771	0.0272432	0.027011	0.0271374	0.0271126	0.0268214	0.0267959	0.0268529	0.0263388	0.0256596	0.0262139	0.027529	0.027224	0.0260435	0.0254825	0.0257354	0.0259552	0.02549	0.0251045	0.0255517	0.026115	0.0258156	0.0251118	0.0256304	0.0264398	0.0256365	0.024832	0.0255398	0.0264253	0.0260056	0.0249636	0.0244813
NEE	EDB	Upper	M	3	0.0227129	0.0226689	0.0225537	0.0224795	0.0224524	0.0224372	0.0223175	0.0221528	0.0221871	0.0222679	0.0220714	0.0218323	0.02197	0.0221317	0.0218328	0.0215306	0.0217627	0.0221497	0.0222354	0.0222468	0.0221355	0.0214833	0.0208259	0.0214949	0.0227967	0.0224637	0.0214111	0.0211371	0.0217737	0.0222392	0.0217991	0.0214384	0.0219114	0.0222796	0.0218022	0.0213697	0.0223414	0.0228813	0.0216928	0.0211699	0.0223289	0.0227769	0.0216305	0.0204687	0.0204965
NEE	EDB	Upper	M	3	0.0233323	0.0233204	0.0231832	0.0229914	0.0229009	0.0230254	0.0231882	0.0231347	0.022951	0.0228211	0.0226479	0.0224167	0.0224925	0.022774	0.0226966	0.0224437	0.0223893	0.0222736	0.0221145	0.0223408	0.0225548	0.0220406	0.0214346	0.0221994	0.0234831	0.0230069	0.0219658	0.0218491	0.0224965	0.0227982	0.0222958	0.0219502	0.0223687	0.0227351	0.0223201	0.0218547	0.0227327	0.0232764	0.0220328	0.0212958	0.0223438	0.0230137	0.0221642	0.0211906	0.0213045
NEE	EDB	Upper	M	3	0.021624	0.021524	0.0214425	0.0214054	0.0213341	0.0213364	0.0214988	0.0215823	0.0213897	0.0210408	0.0207287	0.0206201	0.0208068	0.0209437	0.0206932	0.0205207	0.0208664	0.0212222	0.021205	0.0212094	0.0211855	0.0205227	0.0196802	0.0202257	0.0216576	0.0214578	0.0204047	0.0199894	0.0203737	0.0206712	0.0201922	0.0197425	0.0201986	0.0206995	0.0201119	0.0193534	0.0202635	0.0210873	0.019919	0.0190375	0.0199346	0.0206682	0.0199117	0.0188134	0.0185848
NEE	EDB	Upper	M	3	0.026034	0.0261048	0.0261095	0.0260907	0.0260608	0.0261562	0.0263188	0.0262708	0.0259162	0.0254632	0.0251945	0.025183	0.0253368	0.0253606	0.0250429	0.0248524	0.025219	0.0255635	0.0253512	0.0250167	0.0248388	0.0243896	0.0238212	0.0242694	0.0253922	0.0251466	0.0241412	0.0237007	0.0241143	0.0245703	0.0242203	0.0237777	0.0240906	0.0245474	0.0242747	0.0236937	0.0242964	0.0250382	0.0240061	0.0229362	0.0235391	0.0243521	0.0238577	0.0229396	0.0226598
NEE	EDB	Upper	M	3	0.0298362	0.0297972	0.0297902	0.0298395	0.0297914	0.0296981	0.0296474	0.0295036	0.029316	0.0293528	0.0295032	0.029499	0.0294808	0.0293879	0.0290066	0.0287604	0.028965	0.0292138	0.0291907	0.0290336	0.0287583	0.0282919	0.0280828	0.0288157	0.0296432	0.0292172	0.028442	0.0282152	0.0284274	0.0284029	0.0279452	0.027771	0.02815	0.0283036	0.0278767	0.0274697	0.0277905	0.0279578	0.0273083	0.0270121	0.0276598	0.0279315	0.0272683	0.0266466	0.0266635
NEE	EDB	Upper	M	3	0.0456814	0.0455141	0.0453465	0.0452657	0.0451264	0.0448785	0.044783	0.0447917	0.0446191	0.0443524	0.0442412	0.0443156	0.0444603	0.0444785	0.0442774	0.0440478	0.0440228	0.044192	0.0442587	0.0439486	0.0434651	0.0431908	0.0431832	0.043422	0.0436126	0.0433813	0.0429164	0.0425776	0.0425618	0.0425129	0.0422156	0.0420259	0.0420285	0.0419878	0.0418194	0.0415267	0.0412793	0.0412076	0.0411627	0.0412279	0.0413682	0.0410926	0.04058	0.0403588	0.0403527
NEE	EDB	Upper	M	3	0.0278278	0.0277298	0.027649	0.0277446	0.0279376	0.0279176	0.0277147	0.0276383	0.027663	0.0276041	0.0275315	0.0275922	0.0277339	0.0276398	0.0272832	0.0272121	0.0275724	0.0278086	0.027789	0.027743	0.0274742	0.0268496	0.0265243	0.0275114	0.0287448	0.0282151	0.0271211	0.0268314	0.0273016	0.0275928	0.0271587	0.0267959	0.0271739	0.0274968	0.0270315	0.0266276	0.027481	0.0279234	0.0268305	0.0262278	0.027125	0.0275836	0.0266362	0.0255841	0.0255112
NEE	EDB	Upper	M	3	0.0156706	0.0157247	0.015704	0.0156423	0.0155445	0.0155218	0.01556	0.015539	0.0154487	0.0153442	0.0151977	0.0150722	0.0151971	0.0153195	0.0150917	0.0149645	0.0152619	0.015549	0.0156214	0.0156986	0.0155975	0.0149943	0.014471	0.0152828	0.0166343	0.016288	0.0152108	0.0148457	0.015315	0.0156194	0.0150575	0.0146598	0.0153309	0.0159761	0.0155536	0.0150917	0.0160381	0.016473	0.0151652	0.0144231	0.0153095	0.0158854	0.015138	0.0141586	0.0140438
NEE	EDB	Upper	M	3	0.0208511	0.0208483	0.0208499	0.0208396	0.0207248	0.0205432	0.02043	0.0204062	0.0204093	0.0204019	0.0203669	0.0204129	0.0207119	0.020878	0.0205433	0.0203334	0.0206279	0.0208287	0.0207516	0.0206237	0.0202064	0.0195386	0.0194564	0.0208091	0.0221654	0.0216145	0.0204462	0.019908	0.0202297	0.0207102	0.0205978	0.0205602	0.0210772	0.021264	0.0207062	0.0203124	0.0211403	0.0215511	0.0205683	0.0201664	0.0209765	0.0210325	0.0199179	0.0189624	0.0190611
NEE	EDB	Lower	N	3	0.0386337	0.0386939	0.0390318	0.0393133	0.0392464	0.0388909	0.0385459	0.038366	0.0382398	0.037984	0.0376862	0.0376064	0.0377765	0.0378839	0.0376443	0.0372763	0.0371848	0.0372416	0.0372011	0.0373823	0.0376278	0.0372252	0.0365715	0.0369286	0.0377862	0.0373094	0.0364195	0.0362171	0.0364168	0.0364393	0.0361093	0.0358808	0.0360531	0.0358878	0.0350509	0.03457	0.0355883	0.0363203	0.0353849	0.0345692	0.0349139	0.0352311	0.03466	0.0339677	0.0341051
NEE	EDB	Lower	N	3	0.0287058	0.0287734	0.0290205	0.0292457	0.0291539	0.0288557	0.0287404	0.0288386	0.0288163	0.0284727	0.0280276	0.0278145	0.0279005	0.0279927	0.0277301	0.0272873	0.0271264	0.0271896	0.0273284	0.0277872	0.0281428	0.0276812	0.0268745	0.0268936	0.0275136	0.0271986	0.0264697	0.026278	0.0266956	0.0270943	0.026816	0.0263294	0.0263124	0.0262646	0.0256281	0.025203	0.0262582	0.0270794	0.0261014	0.0252576	0.025832	0.0264284	0.0259504	0.0251032	0.024717
NEE	EDB	Lower	N	3	0.0227419	0.0226943	0.0228371	0.0229827	0.0228952	0.0226446	0.0225098	0.022508	0.0223931	0.0220189	0.0216216	0.0215808	0.0219825	0.0223908	0.022213	0.0216796	0.0215635	0.0217523	0.021749	0.0220166	0.0224662	0.0219805	0.0208762	0.0210424	0.0223549	0.02212	0.0210787	0.0208647	0.0213714	0.0216118	0.0210385	0.0204071	0.0205321	0.0207346	0.0201445	0.019598	0.0208924	0.0220109	0.0207129	0.0195566	0.0203685	0.0212696	0.0207504	0.0196681	0.0191525
NEE	EDB	Lower	N	3	0.0368905	0.0368468	0.0370767	0.0373678	0.0372939	0.0368348	0.0364036	0.0362439	0.0360982	0.0356864	0.0352439	0.0351386	0.0353946	0.0356575	0.0355502	0.0351953	0.0349662	0.0349234	0.0350365	0.0354622	0.0357906	0.0352547	0.0341426	0.0337849	0.0344123	0.0343474	0.0338477	0.0337843	0.0340452	0.0340853	0.0335297	0.0329757	0.0330964	0.0332385	0.0327163	0.0322615	0.0332361	0.0340874	0.0329889	0.0317106	0.0318344	0.0325	0.0323086	0.0316109	0.0314662
NEE	EDB	Lower	N	3	0.0371527	0.0372145	0.0372865	0.0374241	0.0374242	0.0371035	0.0367282	0.0366398	0.0366583	0.0364447	0.0361254	0.0360016	0.0361705	0.0364057	0.0362868	0.0358667	0.0355805	0.0355024	0.0355515	0.0359438	0.0363367	0.0358842	0.0348166	0.0345763	0.0353544	0.0351706	0.0344346	0.034358	0.0347446	0.0348342	0.0343644	0.0338452	0.0337234	0.033612	0.0331056	0.0326666	0.0333955	0.034147	0.0332786	0.0322689	0.0325591	0.0332186	0.0329771	0.0322043	0.0317927
NEE	EDB	Lower	N	3	0.0243319	0.0244281	0.0246648	0.0249172	0.0248229	0.0243393	0.0239136	0.0238333	0.0238707	0.02373	0.0234494	0.0232137	0.0232193	0.0234388	0.0234086	0.0230508	0.0229246	0.023088	0.0231705	0.0234764	0.0238848	0.0234063	0.0221849	0.0218124	0.022711	0.0227881	0.0221508	0.0220201	0.0224338	0.0225908	0.022027	0.0213688	0.0213091	0.0214157	0.0209397	0.0203847	0.0212802	0.0222098	0.0210722	0.0197621	0.0201895	0.0212231	0.0210422	0.0201096	0.0196722
NEE	EDB	Lower	N	3	0.0342164	0.0342337	0.034441	0.0347198	0.0346778	0.0343411	0.0341255	0.03402	0.0337514	0.0333154	0.0329521	0.0328909	0.033124	0.0333295	0.0331941	0.032808	0.0325323	0.0324853	0.032609	0.0330835	0.0334971	0.033028	0.0321209	0.0321451	0.032814	0.0323165	0.0314397	0.0313098	0.03163	0.0316791	0.0312038	0.0307293	0.0308126	0.0309572	0.0304379	0.0298129	0.0304386	0.0310582	0.0300954	0.0292583	0.0297409	0.0302448	0.0297506	0.0287819	0.0282888
NEE	EDB	Lower	N	3	0.01669	0.0167644	0.0169799	0.017177	0.0170422	0.0167183	0.0165815	0.0166608	0.0166498	0.0162761	0.0157495	0.0155256	0.0157897	0.0162172	0.0162384	0.0158563	0.0156075	0.0157018	0.0159615	0.0163902	0.0166413	0.016104	0.0152216	0.0153565	0.0163152	0.0161469	0.015462	0.0153918	0.0157575	0.0158535	0.0153048	0.014638	0.0144717	0.014347	0.0137078	0.013285	0.014472	0.0155215	0.014484	0.0134043	0.0139199	0.0146408	0.0141905	0.0132899	0.0129659
NEE	EDB	Lower	N	3	0.0121021	0.0122031	0.0123322	0.0124402	0.0124214	0.0121962	0.0119202	0.0117754	0.0116836	0.0114709	0.0112547	0.01125	0.0114558	0.0116488	0.0115295	0.0112255	0.0111761	0.0113716	0.0116107	0.0120353	0.0122937	0.0117463	0.0108781	0.0110194	0.0119502	0.0117786	0.0110884	0.0109958	0.0113547	0.011404	0.0108291	0.0103807	0.0106513	0.0108345	0.0101878	0.00955067	0.01052	0.0114933	0.0104694	0.00940104	0.00985879	0.0106382	0.0104099	0.00968628	0.00943993
NEE	EDB	Lower	N	3	0.0214785	0.02159	0.0216669	0.0217846	0.0218245	0.0216295	0.0213276	0.0211829	0.0211586	0.0210429	0.0209058	0.0208839	0.0210172	0.0211651	0.0210156	0.0206706	0.0204792	0.020536	0.0208745	0.0214273	0.0215567	0.0208785	0.0201564	0.0205488	0.0213894	0.0209911	0.0203598	0.0205317	0.0210272	0.0209313	0.0201955	0.01975	0.019987	0.0198707	0.0188945	0.0182519	0.0194478	0.0205529	0.0196969	0.0188493	0.0192779	0.0197355	0.0193199	0.0186889	0.0185937
NEE	EDB	Upper	N	3	0.0266698	0.0266826	0.0268928	0.0271359	0.0269612	0.0264632	0.026141	0.0261686	0.0262409	0.0259897	0.0256289	0.0255741	0.0258609	0.0261209	0.0258501	0.0252833	0.0251177	0.0252969	0.025534	0.0260697	0.026507	0.0259841	0.0249465	0.0250243	0.0260465	0.0256601	0.0246289	0.0244706	0.0250165	0.0252232	0.0246303	0.0240731	0.0243261	0.0246231	0.0238609	0.022758	0.0235828	0.0249645	0.0239777	0.0226528	0.0230459	0.0238336	0.0234954	0.0226702	0.0224409
NEE	EDB	Upper	N	3	0.0072231	0.00751766	0.0077574	0.00784274	0.00772904	0.00746895	0.00731145	0.00736311	0.00740363	0.00708035	0.00653509	0.00640616	0.00693964	0.00753148	0.00745376	0.00693504	0.0067425	0.00687275	0.00701559	0.00749185	0.00791088	0.00716155	0.00561345	0.00539216	0.00691896	0.00711598	0.0062038	0.00594854	0.006503	0.00682734	0.00609349	0.00524293	0.00547262	0.00591715	0.00509721	0.00379712	0.00498477	0.00705816	0.00594017	0.00409118	0.00455528	0.00606944	0.00610015	0.00499853	0.00429039
NEE	EDB	Upper	N	3	0.00025003	0.0002154	0.000251713	0.000474937	0.000593426	0.000486466	0.000423297	0.000572291	0.000734345	0.00053049	0.000136649	5.25e-05	0.000346954	0.000652462	0.000488946	2.21e-05	-0.000116608	1.7e-05	0.000192561	0.000751144	0.00126225	0.000765975	-0.000207763	0.000124405	0.0014351	0.00109566	4.35e-05	-8.52e-05	0.000541689	0.000873001	0.000264965	-0.000426443	-0.000246571	3.85e-05	-0.000552278	-0.00108471	0.000459551	0.00173247	0.00013441	-0.00141848	-0.000578766	0.000784929	0.000538126	-0.000501562	-0.000907608
NEE	EDB	Upper	N	3	0.0282183	0.0283267	0.0284724	0.0286061	0.0285785	0.0283648	0.0281448	0.0280443	0.0279257	0.0275894	0.0272904	0.0274521	0.0279483	0.0281526	0.0277937	0.0273146	0.0271641	0.0272329	0.0273806	0.027785	0.0279929	0.0273238	0.0264247	0.0267716	0.027852	0.0274768	0.0265441	0.0264093	0.0268408	0.026906	0.0262432	0.0256589	0.0258296	0.0260663	0.0256037	0.0249777	0.0256201	0.0264474	0.0256507	0.0247603	0.0250323	0.0254974	0.025167	0.024373	0.0239289
NEE	EDB	Upper	N	3	0.0420199	0.0418873	0.041856	0.041998	0.041987	0.0416541	0.0413961	0.0414559	0.0415437	0.0413518	0.0410627	0.0410722	0.0413029	0.0412914	0.0409404	0.040604	0.0406022	0.0408094	0.0409333	0.041086	0.04116	0.040674	0.0399714	0.0402027	0.0410567	0.0407075	0.039854	0.0397596	0.0401803	0.0401182	0.0394209	0.0388846	0.0388384	0.0386973	0.0382339	0.0378753	0.0383701	0.0388127	0.0380208	0.0372225	0.0374788	0.0378933	0.0375666	0.0368281	0.0363327
NEE	EDB	Upper	N	3	0.00960296	0.0097378	0.0099451	0.0101259	0.0100061	0.00966228	0.00948489	0.0095694	0.00965672	0.00951657	0.00930208	0.00939675	0.00986146	0.0101364	0.00975677	0.00922271	0.00921305	0.00943573	0.00954696	0.0100168	0.01049	0.009918	0.00887131	0.00921154	0.0105531	0.0101665	0.00897262	0.00877804	0.00952914	0.00993464	0.00933844	0.00887171	0.00931925	0.00940505	0.00823476	0.0070733	0.00830111	0.00991929	0.00870277	0.00717156	0.00776878	0.00890319	0.00857216	0.00758245	0.00727321
NEE	EDB	Upper	N	3	0.0142429	0.0141479	0.0143011	0.0145862	0.0147	0.0145867	0.0144885	0.014572	0.0145857	0.0142167	0.0138022	0.0138437	0.0142429	0.0144472	0.0141733	0.0138674	0.0139403	0.0140789	0.0141636	0.0145705	0.014812	0.0140851	0.0131186	0.0136009	0.0150068	0.0148159	0.0138737	0.0136098	0.0138739	0.0139128	0.0134465	0.0131946	0.0136267	0.0137435	0.0128673	0.0120682	0.013182	0.0142945	0.0130274	0.0117609	0.0124468	0.0134717	0.0130855	0.0120055	0.0116135
NEE	EDB	Upper	N	3	0.013579	0.0137539	0.0139062	0.0140715	0.014062	0.0138757	0.0136461	0.0134628	0.01338	0.013266	0.0132212	0.0135267	0.0139874	0.0140931	0.0137338	0.0134022	0.0134367	0.0135214	0.0135865	0.0140136	0.0143305	0.013744	0.0129679	0.0135911	0.0148676	0.0145009	0.0135607	0.0133938	0.0138285	0.0138973	0.0132584	0.0129117	0.0132916	0.0132941	0.0124768	0.0120415	0.0134119	0.0142448	0.012877	0.0118935	0.0126661	0.0133313	0.0128036	0.0121057	0.0122033
NEE	EDB	Upper	N	3	0.00432018	0.00436269	0.00449788	0.0048092	0.00482168	0.0044248	0.00414186	0.00425309	0.00442373	0.00425868	0.00404963	0.00426709	0.004744	0.00490588	0.00456758	0.00426808	0.00438744	0.00452409	0.00463451	0.00519283	0.00552854	0.004671	0.00354347	0.00417291	0.00585825	0.00554916	0.00431691	0.0039747	0.00448589	0.00477508	0.0042017	0.00377734	0.00436825	0.00473933	0.00381174	0.00285139	0.00425722	0.00580312	0.0045262	0.00323177	0.00399465	0.00486325	0.00426813	0.00312609	0.00269369
NEE	EDB	Upper	N	3	0.0098864	0.00978733	0.00986366	0.0102136	0.0103327	0.0100236	0.0097338	0.00981034	0.0100386	0.00999374	0.00978964	0.00985948	0.0102546	0.0105119	0.0102367	0.0098683	0.00996343	0.0101871	0.0103281	0.0107947	0.0111068	0.010425	0.00950901	0.0101473	0.0116698	0.0113634	0.0102779	0.0100018	0.0104414	0.0106632	0.0101403	0.00975313	0.0102369	0.0106151	0.00995665	0.00918786	0.0102616	0.0113796	0.0101614	0.0089835	0.0096662	0.0104382	0.00981244	0.00875741	0.00852506
NWE	ESA	Lower	H	1	0.0287325	0.0288283	0.0287788	0.0285691	0.028428	0.028525	0.0286006	0.0284494	0.0282984	0.0281051	0.0277617	0.0276238	0.0278646	0.0280099	0.0276737	0.0272965	0.0273668	0.0274637	0.0272844	0.0272361	0.0271041	0.0262553	0.0251611	0.0253198	0.0266411	0.0268282	0.0262326	0.0259919	0.0261539	0.0262382	0.0257101	0.0250135	0.025096	0.0254637	0.0248474	0.0239296	0.0249081	0.0263545	0.025492	0.0241672	0.0243842	0.025176	0.024815	0.0236731	0.0229779
NWE	ESA	Lower	H	1	0.0285567	0.0285069	0.0284177	0.0282893	0.028075	0.0279722	0.0280325	0.0280806	0.0281993	0.0282052	0.027858	0.0275575	0.0276137	0.0276364	0.0273276	0.0271635	0.0274516	0.027499	0.0271111	0.0270768	0.0271762	0.0264329	0.0253545	0.0256639	0.0271126	0.0271926	0.0264339	0.0261238	0.0263052	0.0264542	0.0260694	0.0255434	0.0257082	0.0261892	0.0257649	0.0248638	0.0255659	0.0266652	0.0256184	0.0243975	0.024954	0.0258544	0.0253898	0.0242194	0.0236302
NWE	ESA	Lower	H	1	0.0267758	0.0266929	0.0266257	0.0263303	0.0258648	0.0256483	0.0257246	0.0258947	0.0261262	0.0260914	0.0256714	0.0254338	0.0257399	0.0261467	0.0260306	0.0255941	0.0254513	0.0254529	0.0253437	0.025515	0.0256037	0.024712	0.0234552	0.0236834	0.025104	0.0250306	0.0241658	0.0240114	0.0245697	0.024932	0.0242997	0.0233715	0.0233729	0.0239504	0.0237669	0.0231551	0.024097	0.025255	0.024083	0.022648	0.0230911	0.0241542	0.0239221	0.0227587	0.0218371
NWE	ESA	Lower	H	1	0.0164047	0.0164143	0.0163034	0.0160892	0.0158896	0.0158146	0.0158533	0.0159458	0.0161068	0.0160248	0.0155856	0.0153649	0.0156369	0.015828	0.0155079	0.0151891	0.0153315	0.0153181	0.0149337	0.0150371	0.0154348	0.0148987	0.0136871	0.0136504	0.0150512	0.0153328	0.0146589	0.0143991	0.0147385	0.0149679	0.0144193	0.0136878	0.0138051	0.0143116	0.0139363	0.0132022	0.0141862	0.0154887	0.0144891	0.0132266	0.0137258	0.0146787	0.0143498	0.0132491	0.0126297
NWE	ESA	Lower	H	1	0.0177543	0.0177538	0.0177249	0.0175496	0.0173672	0.0173755	0.0174229	0.017437	0.0175705	0.0175506	0.01719	0.0169671	0.0172286	0.017525	0.0173471	0.0170179	0.0169655	0.0168839	0.0166632	0.0167956	0.0169842	0.016337	0.0152161	0.0152497	0.0164774	0.0165302	0.0157874	0.0155604	0.0159622	0.0163895	0.0161272	0.0155466	0.0155614	0.0158025	0.0152382	0.0144409	0.0153482	0.0166146	0.0157627	0.0147192	0.0153189	0.0162363	0.0158738	0.0147186	0.0139056
NWE	ESA	Lower	H	1	0.0163539	0.0162366	0.0162891	0.0163108	0.0161555	0.0160944	0.0162028	0.0162311	0.0162167	0.0161071	0.0157487	0.0155064	0.0157912	0.0161798	0.0159854	0.0154746	0.0153471	0.0154468	0.015418	0.0156379	0.0158086	0.015011	0.01383	0.0141145	0.0156053	0.0156163	0.0147187	0.014353	0.0146465	0.0149672	0.0146468	0.014135	0.0143843	0.0149468	0.0145317	0.0136844	0.014509	0.0156124	0.0144265	0.0130307	0.0136209	0.0148183	0.0145763	0.0135278	0.0130556
NWE	ESA	Lower	H	1	0.0126943	0.0126859	0.012708	0.0125831	0.0123483	0.0122515	0.012229	0.0122129	0.0123887	0.0124705	0.0121075	0.0117925	0.0120465	0.0123967	0.0122002	0.0117622	0.0116306	0.0115545	0.0114102	0.01175	0.012106	0.0113457	0.00998932	0.00998566	0.0113676	0.0115113	0.0109098	0.010839	0.0111796	0.0113669	0.0108245	0.0101089	0.0104557	0.0112267	0.0106939	0.00959616	0.0105067	0.01189	0.0107485	0.00928642	0.00975415	0.0108592	0.0106212	0.00946121	0.00871436
NWE	ESA	Lower	H	1	0.0183736	0.0182375	0.0182155	0.0181851	0.0180708	0.0180336	0.0180029	0.0179787	0.0182073	0.0183581	0.0180375	0.0177402	0.0179819	0.0183048	0.0180921	0.0177038	0.017713	0.0177846	0.0176241	0.0176655	0.0177232	0.0170379	0.0160087	0.0162071	0.0174169	0.0173032	0.0165253	0.0163545	0.0167889	0.0171706	0.0168094	0.0162347	0.0164269	0.016808	0.0161562	0.0152586	0.016252	0.0174753	0.0163809	0.0151232	0.0156946	0.0167324	0.0163619	0.0151226	0.0143899
NWE	ESA	Lower	H	1	0.00698825	0.00700721	0.00694015	0.00669651	0.0063835	0.00629947	0.00635317	0.00646941	0.00678813	0.0069102	0.00660588	0.0064506	0.00670969	0.00687998	0.00660835	0.00633462	0.00652645	0.00665128	0.00641282	0.00648667	0.00658935	0.00575269	0.00451911	0.00464385	0.0060248	0.00621349	0.00559462	0.00524574	0.00533203	0.00555974	0.00511758	0.00438166	0.0045919	0.00528508	0.00489119	0.00396597	0.00499017	0.0066834	0.00589182	0.00445235	0.00457361	0.00543835	0.00527789	0.00432531	0.00362251
NWE	ESA	Lower	H	1	0.00951078	0.00963283	0.0098064	0.00975669	0.00958386	0.00956123	0.00956693	0.00955267	0.00970612	0.00969131	0.00932256	0.00910775	0.00929831	0.00956486	0.00951931	0.0092989	0.00930585	0.00927484	0.00898413	0.00906026	0.00933515	0.00876851	0.00772945	0.0079203	0.00924436	0.00935519	0.00873429	0.00850811	0.00874164	0.00896715	0.00841995	0.00759974	0.00777691	0.00848472	0.00818051	0.00737658	0.00830412	0.00955893	0.00838305	0.00694383	0.00759919	0.00887625	0.00857974	0.00734642	0.00654035
NWE	ESA	Upper	H	1	0.0350499	0.0348679	0.0348322	0.0348655	0.0347435	0.0346039	0.0345863	0.0346699	0.0348375	0.0348153	0.0344966	0.034215	0.0341421	0.034129	0.0340823	0.0341038	0.034188	0.0341009	0.0339078	0.0338241	0.0336278	0.0331601	0.0328149	0.0330077	0.0332786	0.0330719	0.0328561	0.0328683	0.032976	0.0329843	0.0327225	0.0323713	0.0322589	0.0322293	0.0318634	0.0314602	0.0316835	0.0319411	0.0315989	0.0312882	0.0312394	0.0310908	0.030817	0.0305332	0.0304173
NWE	ESA	Upper	H	1	0.0219559	0.0217697	0.0216495	0.0215734	0.0215412	0.0215307	0.021432	0.0214016	0.0215889	0.0215908	0.0212965	0.021225	0.0214288	0.0213533	0.0209832	0.0209206	0.0212551	0.0213418	0.0210175	0.0207905	0.0206485	0.0201047	0.0195597	0.0200844	0.0210466	0.0208215	0.0202896	0.0203316	0.0207101	0.0208054	0.0202349	0.0196133	0.0198124	0.0202367	0.0197274	0.0190121	0.0198173	0.0207203	0.019828	0.0189112	0.0194373	0.0202568	0.0199702	0.0190475	0.0185864
NWE	ESA	Upper	H	1	0.019861	0.0198423	0.0198412	0.0197522	0.0194967	0.0193774	0.0195098	0.0196781	0.019812	0.0197287	0.0194391	0.019394	0.0196676	0.0197466	0.0193806	0.0190234	0.019155	0.0194175	0.0193931	0.0194131	0.0193273	0.018492	0.0174474	0.0177355	0.0190097	0.0190524	0.018512	0.0184057	0.0186682	0.0188806	0.0184665	0.0179209	0.0182419	0.0188237	0.0183562	0.0175079	0.0183004	0.0193238	0.0182419	0.0169947	0.0174701	0.0185461	0.0183609	0.0172318	0.0164869
NWE	ESA	Upper	H	1	0.0173139	0.0175299	0.0176136	0.0175009	0.0173949	0.0174168	0.0173304	0.0171564	0.0171959	0.0171818	0.0169363	0.0169364	0.0173316	0.0175287	0.017225	0.0169871	0.0171466	0.017118	0.0168282	0.0170021	0.0172656	0.0166285	0.015664	0.0160254	0.0173439	0.0172792	0.0165719	0.0165323	0.0170782	0.0174462	0.0170613	0.0165017	0.0165538	0.0167428	0.0162171	0.0155738	0.0165636	0.0176223	0.0164961	0.0152953	0.0158415	0.0167167	0.0163188	0.0153424	0.0149404
NWE	ESA	Upper	H	1	0.0128687	0.012867	0.012778	0.0126157	0.0123784	0.0122746	0.0123806	0.0126225	0.012895	0.0128293	0.0124549	0.0123435	0.0126443	0.0128482	0.0126044	0.0123206	0.012377	0.0123607	0.0121323	0.0121975	0.0122767	0.0116341	0.0107817	0.011226	0.0126772	0.01279	0.0120566	0.0117961	0.0121652	0.0124376	0.0119742	0.0113928	0.0115663	0.0119023	0.0113145	0.0105658	0.0117139	0.0131243	0.0122403	0.0110079	0.0111119	0.0116136	0.0112329	0.0102706	0.00980254
NWE	ESA	Upper	H	1	0.000282074	0.000205693	0.000318362	0.000490297	0.000520099	0.000525048	0.000616944	0.000837145	0.00115423	0.00115915	0.000786265	0.000618345	0.000875284	0.00100197	0.000666511	0.000404109	0.00057807	0.000682349	0.000642361	0.000912031	0.000911944	-6.97e-05	-0.00114329	-0.000549457	0.00118777	0.00144549	0.00087258	0.000715321	0.00102952	0.00123307	0.000748935	0.000189498	0.000500664	0.00111762	0.000748255	1.03e-05	0.00100537	0.00216459	0.000996682	-0.000354235	0.000166236	0.00120127	0.000737116	-0.000644753	-0.0014074
NWE	ESA	Upper	H	1	0.00521063	0.00525945	0.00526161	0.00519305	0.00509261	0.00506219	0.00495576	0.00490658	0.00517067	0.00527086	0.00499532	0.00499947	0.00546778	0.00572916	0.00547929	0.00525618	0.00536576	0.00534204	0.00521373	0.0054836	0.00559433	0.00476167	0.00372199	0.00423278	0.00586584	0.00594567	0.00522628	0.00510731	0.0055684	0.00589671	0.00549592	0.00506663	0.00544489	0.00587698	0.00530086	0.00437752	0.00511925	0.0062588	0.00529046	0.00415559	0.00474269	0.00561841	0.00509716	0.00387129	0.00330706
NWE	ESA	Upper	H	1	0.0102419	0.0103999	0.0104505	0.0102811	0.0100056	0.0100387	0.010294	0.0104583	0.0106218	0.0106813	0.0105857	0.0106501	0.0108501	0.0108215	0.010543	0.0103881	0.0104777	0.0103877	0.0101236	0.0102719	0.0105002	0.00987421	0.00892958	0.00937391	0.0108413	0.0108686	0.0101597	0.00999935	0.0102756	0.0103469	0.00988933	0.00954138	0.00991448	0.0102435	0.00964889	0.00901366	0.01026	0.0115093	0.0103351	0.0090859	0.00965001	0.0104512	0.00995748	0.00890649	0.00844867
NWE	ESA	Upper	H	1	0.0264422	0.0264391	0.0264498	0.0264269	0.0263897	0.0264299	0.0264384	0.026452	0.0265937	0.0265706	0.0262774	0.0261461	0.0263281	0.0264293	0.026312	0.0262812	0.0263312	0.0262076	0.0261169	0.0261957	0.0260398	0.0254785	0.0250177	0.0254347	0.0262081	0.0260482	0.0256776	0.0258293	0.0261862	0.0261327	0.0256344	0.0253409	0.0255531	0.0256678	0.0253163	0.0250733	0.0256058	0.0258538	0.0251889	0.0248136	0.0252215	0.0253448	0.0248158	0.0243048	0.0242719
NWE	ESA	Upper	H	1	0.00918398	0.00917635	0.00925179	0.00920305	0.00900235	0.00889085	0.00889492	0.00897739	0.00924115	0.00941283	0.0092601	0.00920552	0.00957257	0.00983961	0.00959979	0.00940418	0.00957096	0.00955482	0.00937703	0.0095591	0.00949914	0.00851286	0.00762326	0.00848774	0.0101511	0.0101346	0.00948372	0.00944891	0.00987411	0.0100272	0.00951223	0.00910898	0.00952734	0.00990832	0.00927685	0.00857127	0.00962429	0.0105221	0.00923057	0.00816904	0.00897958	0.00983571	0.009276	0.00823	0.00791075
NWE	ESA	Lower	M	1	0.041809	0.0416059	0.041594	0.0419148	0.042275	0.0424601	0.042365	0.0421277	0.042049	0.0421669	0.0425556	0.0431881	0.0434554	0.0428486	0.0420575	0.0421873	0.0429545	0.0433096	0.0433383	0.0430579	0.0419352	0.0409995	0.0421332	0.0453844	0.0468864	0.0452928	0.0436853	0.0432305	0.0436183	0.0438027	0.0436661	0.0444768	0.0458916	0.0460059	0.0449132	0.0447125	0.0460676	0.0453953	0.0436555	0.0447345	0.047404	0.0466851	0.044024	0.0430628	0.0444
NWE	ESA	Lower	M	1	0.0364715	0.0363775	0.0363353	0.0364987	0.0366579	0.0366992	0.0365774	0.0363869	0.0363552	0.0365285	0.0369905	0.0376617	0.0380354	0.0376216	0.0368742	0.0369756	0.0378296	0.038196	0.0381437	0.0380372	0.0371573	0.0360235	0.0367815	0.0401438	0.042033	0.0403847	0.0387192	0.0385416	0.0392083	0.0394275	0.0391444	0.0398956	0.0415495	0.0418334	0.0405183	0.040016	0.0414936	0.0411753	0.0393855	0.0401808	0.042683	0.0420461	0.0395723	0.0387187	0.0400774
NWE	ESA	Lower	M	1	0.0271131	0.0269411	0.0267286	0.026913	0.0273221	0.0276334	0.0276906	0.0275263	0.0273946	0.0275147	0.0280427	0.0287865	0.0291332	0.028687	0.0278964	0.0278379	0.0286935	0.0293278	0.0293985	0.0292834	0.0285491	0.0275901	0.0283925	0.0317435	0.0336972	0.0321011	0.0302958	0.0298488	0.0304414	0.0307837	0.0305134	0.0312599	0.0330794	0.0335383	0.0322576	0.031666	0.0330934	0.0329004	0.0310665	0.0314786	0.0336306	0.0332486	0.0311973	0.0303135	0.031283
NWE	ESA	Lower	M	1	0.0210002	0.020986	0.0209888	0.0212354	0.0216065	0.021737	0.0215406	0.0213513	0.0214216	0.021607	0.0219715	0.0225855	0.0228988	0.0224366	0.0216924	0.0217447	0.0226774	0.0233152	0.0233978	0.023257	0.0223609	0.0212143	0.0219515	0.0254357	0.027644	0.0262051	0.0244138	0.0239111	0.0244211	0.0246528	0.0243175	0.0250612	0.027017	0.0278102	0.0267092	0.0258985	0.026888	0.0266165	0.0250494	0.0257341	0.0280266	0.027455	0.0250158	0.0240017	0.0251807
NWE	ESA	Lower	M	1	0.0381809	0.0381249	0.0378986	0.0379234	0.0382938	0.0386635	0.0386697	0.0384916	0.0385072	0.0386534	0.0390016	0.0395944	0.0398747	0.039386	0.0386028	0.0385776	0.0394342	0.0401334	0.0403098	0.040061	0.0390152	0.0379774	0.0389942	0.0424912	0.0443497	0.0428386	0.04131	0.0411146	0.0417125	0.0416969	0.0411652	0.0419383	0.0437886	0.0442581	0.0431233	0.0427873	0.0441022	0.0435107	0.0419728	0.0431544	0.045611	0.044703	0.042063	0.0410965	0.0423761
NWE	ESA	Lower	M	1	0.0292006	0.0291611	0.0289867	0.0291031	0.0294852	0.0297022	0.0295146	0.0292126	0.0291659	0.029295	0.0296781	0.0304504	0.0310109	0.0306234	0.029763	0.0296815	0.0304612	0.0310649	0.0312527	0.0310706	0.030073	0.0289692	0.0297926	0.0332887	0.0353457	0.0336212	0.0316135	0.0311867	0.0319726	0.0323509	0.0320294	0.0328007	0.0346487	0.0350731	0.0337216	0.0329598	0.0340071	0.0335946	0.0319683	0.0328321	0.035357	0.0348375	0.0324498	0.0315178	0.0328056
NWE	ESA	Lower	M	1	0.0250481	0.024925	0.0246163	0.0246834	0.0250662	0.0253735	0.0254428	0.0254373	0.0254897	0.0255283	0.0258328	0.0265358	0.0269763	0.0265561	0.0258714	0.0260817	0.0269956	0.0273821	0.0272498	0.027013	0.0262002	0.025308	0.0262906	0.0298082	0.0317867	0.0301666	0.0283505	0.027744	0.0280179	0.0282452	0.0281773	0.0290963	0.0308863	0.0312398	0.0297846	0.0289777	0.0303687	0.0303955	0.0288214	0.0294539	0.0316334	0.031047	0.0288617	0.0280469	0.0291214
NWE	ESA	Lower	M	1	0.0309751	0.0308034	0.030564	0.0306826	0.0309971	0.0311246	0.030964	0.0308318	0.0309874	0.0312554	0.0317059	0.0323984	0.0328466	0.0325473	0.0317364	0.0314998	0.0322111	0.0328644	0.0330024	0.0327506	0.0317537	0.0306583	0.0314819	0.0349764	0.037061	0.0354776	0.0336672	0.0332554	0.0338825	0.0342883	0.0340658	0.0346062	0.036165	0.0366812	0.0354551	0.0347715	0.0360574	0.0357633	0.0340514	0.0347754	0.0371687	0.0366286	0.0342366	0.0332426	0.0343501
NWE	ESA	Lower	M	1	0.049936	0.0499253	0.049765	0.0497509	0.0499798	0.0502391	0.0502231	0.0500367	0.04997	0.0500363	0.0503778	0.0509677	0.0512606	0.0508523	0.050192	0.0502377	0.0509561	0.0513259	0.0511253	0.0506371	0.0496731	0.0486994	0.0493793	0.0524632	0.0544737	0.0532582	0.0516689	0.0511931	0.0515877	0.051721	0.0514046	0.052052	0.0535717	0.053873	0.0528144	0.0523999	0.0533141	0.0526018	0.0509904	0.051686	0.0536899	0.0530787	0.0510916	0.0504354	0.0515137
NWE	ESA	Lower	M	1	0.044788	0.0447946	0.0448258	0.0450653	0.0453397	0.0453638	0.0451857	0.0451483	0.0452223	0.0451769	0.0454418	0.046232	0.0467608	0.0462933	0.0453638	0.0451875	0.045824	0.0462397	0.0462874	0.0461481	0.0452266	0.0441066	0.0449597	0.0484612	0.0504403	0.0488741	0.0471723	0.0468432	0.0474209	0.0475332	0.0471401	0.0479031	0.0496365	0.0500208	0.0488163	0.0482153	0.049154	0.0485323	0.0469804	0.0478987	0.0501575	0.0493834	0.0470082	0.0461988	0.0474726
NWE	ESA	Upper	M	1	0.0330776	0.03301	0.0329901	0.0330783	0.0331977	0.0333219	0.0334778	0.0335004	0.0333145	0.0331329	0.0331942	0.0333513	0.0333335	0.0330687	0.0325276	0.0320934	0.0321793	0.0323507	0.0322318	0.0321636	0.0320372	0.0314173	0.0309388	0.0318083	0.0331175	0.0328103	0.0317358	0.0310515	0.0311649	0.0315972	0.0313231	0.0308693	0.0312509	0.0316552	0.0309479	0.0299813	0.0307979	0.0320308	0.0312496	0.0303941	0.0311578	0.0319849	0.0313803	0.030306	0.029988
NWE	ESA	Upper	M	1	0.0343054	0.0342294	0.0341015	0.0341876	0.0344121	0.0344617	0.0342391	0.0340351	0.0341301	0.0343522	0.0345777	0.0348412	0.0349638	0.0347493	0.0342079	0.0338418	0.0341308	0.0345609	0.0346151	0.0345412	0.0342164	0.0335092	0.0333527	0.0347809	0.0361986	0.035559	0.0343301	0.0338018	0.0340325	0.0342721	0.0339006	0.0337155	0.0344173	0.0349399	0.0341569	0.0330047	0.033448	0.0341425	0.0332739	0.0329578	0.0342548	0.0348628	0.0338754	0.0327457	0.0327267
NWE	ESA	Upper	M	1	0.0287777	0.02866	0.0285751	0.0287793	0.0290655	0.0291067	0.0288302	0.0285118	0.0284529	0.0285864	0.0288404	0.0292109	0.0293856	0.0290403	0.0284471	0.028369	0.0289297	0.0292533	0.0291425	0.0290867	0.0287893	0.0281787	0.0284165	0.0303653	0.0318298	0.0309463	0.0296624	0.0292102	0.0295722	0.0299166	0.029567	0.0295114	0.0305318	0.031264	0.0306115	0.0299832	0.0308322	0.0308429	0.0294173	0.0293368	0.0309592	0.0312733	0.0300105	0.029062	0.0292585
NWE	ESA	Upper	M	1	0.0216106	0.0214704	0.0212743	0.0212961	0.0215885	0.0218353	0.0217803	0.021644	0.0217258	0.0218925	0.0220944	0.0224613	0.0227789	0.0226151	0.0220021	0.021671	0.0219717	0.0223169	0.0225232	0.0227812	0.0224942	0.0216151	0.0216387	0.0236764	0.0253121	0.0244581	0.0232039	0.0227716	0.0230362	0.0231174	0.0226112	0.0227828	0.02409	0.0246917	0.0236857	0.022953	0.0243093	0.0248584	0.0235024	0.0233702	0.0247987	0.024795	0.0233472	0.0225102	0.0232218
NWE	ESA	Upper	M	1	0.0405478	0.0406021	0.040578	0.0406253	0.0407796	0.040907	0.0408114	0.04058	0.0404272	0.0404246	0.0406664	0.0410788	0.0413046	0.0409933	0.0403786	0.0402815	0.0407826	0.0410569	0.0410067	0.0409287	0.0404569	0.0397786	0.0401539	0.0422118	0.0436217	0.0427557	0.0415298	0.0411252	0.0414626	0.0415703	0.0411747	0.0414495	0.0425484	0.0429093	0.0420293	0.0413317	0.0419569	0.0417892	0.0405448	0.0408259	0.0424908	0.0423547	0.0408199	0.040115	0.0407556
NWE	ESA	Upper	M	1	0.0305081	0.0302844	0.0300975	0.0302427	0.0304229	0.0304692	0.0304064	0.0302633	0.030235	0.0304323	0.030921	0.0315515	0.0317785	0.0313121	0.0305966	0.0304586	0.0309863	0.0313526	0.0314236	0.0314347	0.030887	0.0300439	0.0304357	0.0329066	0.0346808	0.0335977	0.0321056	0.031678	0.0319385	0.0319413	0.0316406	0.0321555	0.033623	0.0343514	0.033504	0.0326663	0.0334743	0.033577	0.0323052	0.0325506	0.0343117	0.0341898	0.0324789	0.0316442	0.0324612
NWE	ESA	Upper	M	1	0.0529162	0.0526388	0.0524684	0.0525847	0.0527974	0.0529283	0.0528866	0.0527411	0.0527047	0.0528378	0.0531822	0.0536576	0.0537972	0.053294	0.052612	0.0525173	0.0530252	0.0534191	0.0534691	0.0531916	0.0522958	0.0514176	0.0521469	0.0548728	0.0563159	0.0549724	0.0535481	0.0531856	0.0535038	0.0535126	0.0532197	0.0538107	0.0550673	0.0553162	0.05444	0.0541163	0.0551163	0.0547982	0.0535167	0.0540979	0.0556954	0.0547571	0.052503	0.0516081	0.0524586
NWE	ESA	Upper	M	1	0.0382673	0.0380735	0.0379555	0.0382063	0.0385984	0.0387286	0.0385375	0.0384147	0.0385893	0.0387805	0.0390433	0.0395949	0.0398904	0.0392754	0.0383646	0.0383581	0.0390977	0.039557	0.0397604	0.0397296	0.0388458	0.0379317	0.0389627	0.0422214	0.043751	0.0421097	0.0405833	0.0403006	0.0407297	0.0408384	0.0406409	0.0414836	0.0430248	0.0431574	0.0420063	0.0418493	0.0432359	0.0425093	0.0406826	0.0414096	0.0435205	0.0428101	0.0405916	0.0398304	0.0411125
NWE	ESA	Upper	M	1	0.0262311	0.0262169	0.0263009	0.0265656	0.026707	0.0266351	0.0265544	0.0265451	0.026575	0.0266272	0.0269106	0.0274686	0.0278303	0.0274969	0.0267378	0.0265846	0.0273459	0.0280179	0.028056	0.0276676	0.0267496	0.0258111	0.0264882	0.0295457	0.0315614	0.0303792	0.0288974	0.0285683	0.029101	0.0292901	0.0288598	0.0294581	0.0311853	0.0317035	0.0305422	0.029895	0.0311585	0.0310242	0.0292852	0.0297852	0.0323116	0.0322746	0.0300164	0.028597	0.0290372
NWE	ESA	Upper	M	1	0.038841	0.0387569	0.0387478	0.0389936	0.0392555	0.0392999	0.0391691	0.0390545	0.0390467	0.0391241	0.0395036	0.0402199	0.0405788	0.0399865	0.0390967	0.0391042	0.039989	0.0405657	0.0404991	0.0400951	0.0391462	0.0382053	0.0389048	0.041759	0.0435057	0.0423767	0.0410443	0.0408434	0.041412	0.0415715	0.0412198	0.0416883	0.0429762	0.0432465	0.0421099	0.0415403	0.0426979	0.0425097	0.0410635	0.0416646	0.043709	0.0433322	0.0413504	0.0404677	0.0414452
NWE	ESA	Lower	N	1	0.0303984	0.0301818	0.0299107	0.0297689	0.0296891	0.0295512	0.0294149	0.0295176	0.0298337	0.0300339	0.0302175	0.0305777	0.0307062	0.0302484	0.0297848	0.0300248	0.0306065	0.0308524	0.0310673	0.0312995	0.0307361	0.0297367	0.029981	0.0322534	0.0337465	0.0326058	0.0313647	0.0313535	0.0321289	0.032434	0.0320568	0.0323815	0.0335837	0.0337368	0.0324706	0.0318701	0.0331839	0.0333779	0.0321072	0.0323749	0.0339327	0.0335336	0.0315782	0.0302972	0.030776
NWE	ESA	Lower	N	1	0.0402051	0.0399946	0.0394237	0.039234	0.0395886	0.0398596	0.0396878	0.0395139	0.0396796	0.0398752	0.0399938	0.0403473	0.0407048	0.0404376	0.0399771	0.0402055	0.0407799	0.0409401	0.0410337	0.0411655	0.0405201	0.03952	0.0398995	0.0422506	0.0435753	0.042382	0.0412717	0.0412247	0.0417169	0.0418609	0.0417282	0.0424924	0.0438651	0.0439483	0.0428292	0.0424696	0.0435842	0.0432523	0.0418524	0.042324	0.0439798	0.0434252	0.0416252	0.040949	0.041921
NWE	ESA	Lower	N	1	0.0236373	0.0237105	0.0236308	0.02344	0.0232874	0.0231911	0.0230954	0.0231523	0.0234038	0.0236071	0.0239048	0.0245028	0.0248662	0.0244981	0.024022	0.0241992	0.0246809	0.0248845	0.0251586	0.0254454	0.0248388	0.0237729	0.0240773	0.0265387	0.0281385	0.0270903	0.0260402	0.026047	0.0265909	0.0267213	0.0262851	0.0265834	0.0278792	0.0282703	0.0271668	0.0265739	0.0279681	0.0281879	0.0267387	0.0270894	0.0290447	0.0286451	0.02655	0.0254715	0.0262946
NWE	ESA	Lower	N	1	0.0252925	0.0251504	0.0248887	0.0247113	0.02477	0.0248997	0.024885	0.024956	0.0252606	0.0254777	0.0256747	0.0261233	0.0264766	0.0262572	0.025862	0.0261286	0.0268519	0.0271494	0.0272209	0.0272675	0.0264433	0.0250879	0.0252088	0.0279393	0.0300271	0.0290017	0.0277298	0.0277602	0.028657	0.0290751	0.0286901	0.0289604	0.0301183	0.0303404	0.0291256	0.0284307	0.0298773	0.0300793	0.0283538	0.0285552	0.0308304	0.0308724	0.0287673	0.0273735	0.0280168
NWE	ESA	Lower	N	1	0.015438	0.0153353	0.0150193	0.0149221	0.0151316	0.0153316	0.0152855	0.0152433	0.015447	0.0156688	0.0159741	0.01658	0.0169716	0.0165442	0.0158997	0.0161718	0.0171598	0.0176693	0.0178106	0.0179672	0.0172656	0.0160233	0.0163868	0.0193208	0.0211663	0.0199255	0.0188781	0.0191089	0.0198426	0.0200413	0.0195923	0.0200121	0.0215296	0.0219115	0.0206938	0.0203415	0.0223264	0.0225076	0.020558	0.0206935	0.0227358	0.0224021	0.0203141	0.0192373	0.0200591
NWE	ESA	Lower	N	1	0.0150612	0.0148764	0.014701	0.01483	0.01512	0.0152186	0.0151167	0.0151333	0.0153188	0.0154999	0.015911	0.016649	0.0170852	0.0167102	0.0161147	0.0162807	0.0169964	0.0173171	0.0174627	0.0176122	0.0168791	0.0157271	0.0161998	0.0191713	0.0211071	0.0198429	0.018481	0.0184797	0.0193567	0.0197825	0.0194798	0.0200655	0.0217311	0.0220593	0.0204681	0.0195907	0.0213577	0.0218561	0.0201602	0.0202801	0.0223272	0.0222189	0.0201048	0.0187124	0.0194725
NWE	ESA	Lower	N	1	0.0194783	0.0193435	0.0192081	0.0192842	0.0194793	0.0195482	0.0194325	0.0194412	0.0196735	0.0198986	0.0202562	0.0208496	0.0211692	0.0207977	0.0203298	0.0207089	0.0216584	0.0221407	0.0223058	0.0224098	0.0216354	0.0203841	0.0208417	0.02407	0.0262138	0.0248907	0.0235152	0.0235666	0.0243496	0.0245219	0.0240984	0.024824	0.0266204	0.0269137	0.0254851	0.0250692	0.0270654	0.0271818	0.0252698	0.0257019	0.0281	0.0276106	0.0249731	0.0235473	0.0245218
NWE	ESA	Lower	N	1	0.021544	0.0215206	0.0213072	0.0211946	0.0213477	0.0215031	0.0214282	0.0214159	0.0216307	0.0218192	0.0221811	0.0228832	0.0233002	0.0229352	0.0224495	0.022804	0.0236196	0.023922	0.0241386	0.0244482	0.0236942	0.0223512	0.022776	0.0259487	0.0279888	0.0265738	0.025105	0.0252041	0.0262352	0.0266056	0.0262059	0.0268856	0.0286793	0.0290428	0.0276141	0.0270731	0.0288007	0.0286184	0.0266637	0.0272357	0.029631	0.0290393	0.0265613	0.0254259	0.0266127
NWE	ESA	Lower	N	1	0.0293711	0.0293813	0.0292538	0.0292595	0.0294516	0.0295727	0.0294726	0.0294743	0.029691	0.0298074	0.0300936	0.0307969	0.0311164	0.0304791	0.0298387	0.030294	0.0313716	0.0319311	0.0321743	0.0322261	0.0312241	0.0299699	0.0307872	0.0342456	0.0361378	0.0346318	0.0332411	0.0332747	0.0340509	0.0341798	0.0338131	0.0347289	0.0365433	0.0365714	0.0349831	0.0347049	0.0364925	0.0359495	0.0340734	0.035092	0.0377493	0.0369105	0.034066	0.0328991	0.0343293
NWE	ESA	Lower	N	1	0.0126036	0.0125015	0.012188	0.0120746	0.0122679	0.0124857	0.0125045	0.0126053	0.0129374	0.0131171	0.0134	0.0141957	0.0147359	0.0142626	0.0135926	0.0139247	0.0149729	0.0155598	0.0157432	0.0157623	0.0148064	0.0134873	0.0141839	0.0178211	0.0201482	0.0187556	0.0172618	0.0172421	0.0180665	0.0182917	0.0178893	0.0187497	0.0208496	0.0213997	0.0199659	0.0194422	0.021331	0.0211446	0.0190003	0.0195605	0.0223103	0.0219952	0.0194476	0.0182439	0.0194783
NWE	ESA	Upper	N	1	0.0323445	0.0322846	0.0321743	0.0320095	0.0319052	0.0318565	0.0317076	0.0315099	0.0315155	0.0315738	0.0315032	0.0315314	0.0316517	0.0315253	0.0312134	0.0311456	0.0313151	0.0312825	0.0312746	0.0317331	0.0319405	0.0311647	0.0302352	0.0306827	0.0320125	0.0319912	0.0312553	0.0309275	0.0312219	0.0315283	0.0310723	0.0306124	0.0310574	0.031441	0.0306717	0.0297706	0.0308401	0.0320286	0.0309143	0.0298168	0.030365	0.0309599	0.0303374	0.029347	0.0290776
NWE	ESA	Upper	N	1	0.0447806	0.0447382	0.044616	0.0442577	0.0438711	0.0437528	0.0439432	0.0442394	0.0443861	0.0442901	0.0440788	0.0438813	0.0437005	0.0434794	0.043368	0.0435422	0.0437362	0.0436391	0.0435769	0.0437895	0.0437813	0.0433284	0.0429486	0.0431558	0.0435645	0.043388	0.0430018	0.0428927	0.0431218	0.0432291	0.0428567	0.0424967	0.0425357	0.0425351	0.0421109	0.0417677	0.0422724	0.0425246	0.0418392	0.0414718	0.0418802	0.042091	0.0416847	0.0411397	0.0409889
NWE	ESA	Upper	N	1	0.0253842	0.0253238	0.0249473	0.0245062	0.0242773	0.0242281	0.024206	0.0242182	0.024291	0.024283	0.0242465	0.0243423	0.0245235	0.0245624	0.0243214	0.0241785	0.0244382	0.0247047	0.0248262	0.0250795	0.0250544	0.0242662	0.0235013	0.0241682	0.0255113	0.0253772	0.0247219	0.0246295	0.0250008	0.0251875	0.024726	0.0243619	0.0248184	0.0252127	0.0245754	0.024013	0.025454	0.0264617	0.0250671	0.0240727	0.0248691	0.0255029	0.0248102	0.0237149	0.023431
NWE	ESA	Upper	N	1	0.0274981	0.0274902	0.0274414	0.0272589	0.0270723	0.0270779	0.027162	0.0272035	0.0272867	0.0273102	0.0272078	0.0271183	0.027127	0.0271538	0.0270464	0.0269444	0.0270192	0.0270804	0.0271515	0.0274147	0.0273316	0.0264669	0.0257532	0.0266372	0.0281032	0.0278442	0.0270134	0.0268897	0.0274821	0.0279336	0.0275666	0.0272553	0.0277735	0.0281351	0.0274507	0.0267815	0.0278107	0.0285044	0.0272049	0.0264033	0.0274525	0.0282467	0.0274431	0.0263253	0.0262472
NWE	ESA	Upper	N	1	0.0264247	0.0263384	0.0261558	0.0259535	0.0257336	0.0255667	0.0255938	0.025769	0.0258976	0.0258492	0.0257793	0.0258375	0.0258396	0.0255469	0.0251692	0.0251719	0.0255122	0.0256962	0.0257808	0.0260452	0.0259065	0.0249956	0.0244302	0.0255611	0.0270939	0.0268718	0.0261118	0.0258901	0.0261308	0.026192	0.0257744	0.0257348	0.0264631	0.0268188	0.0260813	0.0253874	0.0265426	0.0274788	0.0263578	0.0256196	0.0263839	0.0266977	0.0256085	0.0243513	0.02437
NWE	ESA	Upper	N	1	0.0352621	0.0350943	0.0349245	0.034846	0.0348164	0.0347461	0.0346411	0.0346065	0.0346424	0.0346294	0.0346276	0.0346881	0.0346546	0.034431	0.0342652	0.0345092	0.0349682	0.0351171	0.0350987	0.0351434	0.0347039	0.0337513	0.0334968	0.0348287	0.0359782	0.0353759	0.0345826	0.0344093	0.0346286	0.0346626	0.0342709	0.0342471	0.0349951	0.0353112	0.0343519	0.0334545	0.0344387	0.0352288	0.0343126	0.0341062	0.0351994	0.0352108	0.0338816	0.032768	0.032917
NWE	ESA	Upper	N	1	0.0364751	0.0363548	0.0362594	0.0361908	0.0360865	0.0359325	0.0358945	0.0360628	0.0362785	0.0362863	0.0362016	0.0363087	0.0364087	0.0361784	0.0359272	0.0360914	0.0364735	0.0366484	0.0367261	0.0367835	0.0363936	0.0356993	0.0357292	0.0370335	0.0378813	0.0372119	0.0366284	0.0367398	0.0371897	0.0373273	0.0369801	0.0370431	0.0377308	0.0377756	0.0368069	0.0361399	0.0369192	0.0372018	0.0362132	0.0360626	0.0370697	0.0371431	0.0360705	0.0351569	0.0352723
NWE	ESA	Upper	N	1	0.025439	0.0253955	0.0252279	0.0250763	0.0250628	0.0250595	0.0250221	0.0251324	0.0253514	0.0254067	0.0253942	0.0255507	0.0256563	0.0253755	0.0250514	0.0252594	0.0257158	0.0258161	0.0258474	0.0260362	0.0257635	0.0249749	0.0248064	0.0261478	0.0273395	0.0268472	0.0262101	0.0262351	0.0265422	0.026488	0.0262118	0.0265796	0.027472	0.0276278	0.0268385	0.0264783	0.02756	0.0276518	0.0263669	0.0263305	0.027624	0.0275955	0.0263375	0.0254467	0.0256834
NWE	ESA	Upper	N	1	0.0198269	0.0198172	0.0196656	0.0195612	0.0196278	0.019707	0.0196474	0.0196562	0.0199121	0.0200824	0.0200681	0.0202057	0.0203681	0.0201682	0.0199228	0.0202425	0.0208859	0.0210749	0.0210219	0.0211848	0.020912	0.0200283	0.0199356	0.02178	0.0233687	0.0226357	0.0216586	0.0216099	0.0221122	0.0223143	0.0219584	0.0220701	0.0231113	0.0236151	0.0226943	0.0220102	0.0234207	0.0240807	0.0226504	0.0222217	0.0233958	0.0233512	0.0218948	0.0208699	0.0213191
NWE	ESA	Upper	N	1	0.0198446	0.019813	0.0195551	0.0193008	0.0192194	0.0192855	0.019349	0.0193858	0.0195015	0.0195591	0.0196354	0.0199841	0.020323	0.0202341	0.0199688	0.0201058	0.0205588	0.0207585	0.0209278	0.0213007	0.0210104	0.0199867	0.0198236	0.0216499	0.0231342	0.0222256	0.0211048	0.0210742	0.021879	0.0224163	0.0221107	0.0221205	0.0229893	0.0232521	0.0222309	0.0215804	0.0230022	0.0235626	0.0219725	0.021531	0.0231508	0.0236188	0.0221238	0.0208033	0.021178
NWE	ESA	Lower	H	2	0.025983	0.0258909	0.0257722	0.0256948	0.0256937	0.0258069	0.0258741	0.0258567	0.0260055	0.0260826	0.0258477	0.0257328	0.0258712	0.025838	0.0255878	0.0255815	0.0259	0.0260748	0.0261866	0.0264286	0.0260883	0.0248886	0.0240308	0.0251016	0.0268594	0.0266791	0.0258011	0.0254531	0.0255962	0.0257494	0.0253925	0.0251637	0.0257605	0.0262793	0.0256234	0.0247836	0.0257964	0.026592	0.0251708	0.0242895	0.0254604	0.0262823	0.0253783	0.0241696	0.0242112
NWE	ESA	Lower	H	2	0.0206249	0.0204495	0.0202378	0.0201692	0.0202309	0.0203755	0.0203854	0.02025	0.0204123	0.0206686	0.0206012	0.0205514	0.0207133	0.0207428	0.0205242	0.0204653	0.0207591	0.0210261	0.0212132	0.0213632	0.0208974	0.0197489	0.0191217	0.0204478	0.0222833	0.0219696	0.020805	0.0202067	0.0203909	0.0207928	0.0205535	0.0203141	0.0211424	0.0219774	0.0213113	0.0203375	0.0212064	0.0217497	0.0201495	0.0193219	0.0206774	0.0214738	0.0204934	0.0193459	0.0193612
NWE	ESA	Lower	H	2	0.0216186	0.0216502	0.0216163	0.0215962	0.0215425	0.021469	0.021379	0.02137	0.0215916	0.0216914	0.0215206	0.0215066	0.0216625	0.0216655	0.0215468	0.0216319	0.0219302	0.0220029	0.022005	0.0222419	0.0219785	0.0208999	0.0204146	0.0220644	0.0238755	0.0231693	0.021868	0.0215126	0.0219806	0.0222911	0.0217831	0.021559	0.0225148	0.0232645	0.0224822	0.0215363	0.0225574	0.0232147	0.0217486	0.0210954	0.0224201	0.0230597	0.0220756	0.0210226	0.0211766
NWE	ESA	Lower	H	2	0.0249893	0.0249735	0.0249409	0.0248682	0.0248942	0.0250855	0.0252271	0.0252309	0.0252509	0.0252072	0.025143	0.0252637	0.0254348	0.0254436	0.0253299	0.0253867	0.0256497	0.025722	0.0256901	0.0257944	0.0255091	0.0246535	0.024334	0.0257285	0.0273311	0.0270096	0.0260507	0.025611	0.0257291	0.0257433	0.0253419	0.0254135	0.0262686	0.0265708	0.0255508	0.0246293	0.0257188	0.0265288	0.0253119	0.0247763	0.025977	0.0265068	0.0255856	0.0246651	0.0248954
NWE	ESA	Lower	H	2	0.0394774	0.0392487	0.039169	0.0393301	0.0395099	0.0395703	0.0394066	0.0390983	0.039	0.0390981	0.0391217	0.0390659	0.0389573	0.0387308	0.0385246	0.0386506	0.0389414	0.0388929	0.0387747	0.0388487	0.0384027	0.0373734	0.0370406	0.0383621	0.0396594	0.0391614	0.0381872	0.0376888	0.0378065	0.0380645	0.0378581	0.0377674	0.038277	0.0384244	0.0376957	0.0372603	0.0380833	0.0381485	0.0369588	0.0366797	0.0375127	0.0374221	0.0363697	0.0355142	0.0355375
NWE	ESA	Lower	H	2	0.034411	0.0341882	0.0338466	0.0336626	0.0337192	0.0339912	0.0341667	0.0340985	0.0340359	0.033915	0.0337738	0.0339001	0.0340799	0.0340103	0.0338686	0.0339423	0.0341162	0.034121	0.034256	0.034571	0.0342184	0.0331051	0.0325607	0.0338096	0.035278	0.034841	0.0338809	0.033488	0.0336904	0.0339352	0.0336352	0.0334961	0.0341292	0.0344736	0.033755	0.0332152	0.034202	0.034428	0.0330005	0.0325222	0.0335841	0.0337801	0.0327409	0.0318571	0.0318753
NWE	ESA	Lower	H	2	0.0284734	0.0284065	0.0282508	0.0282653	0.0284704	0.0286359	0.0284304	0.0280643	0.0280452	0.0281895	0.0282802	0.0285522	0.028914	0.0289503	0.028652	0.0285276	0.0287766	0.0290326	0.0292032	0.0292049	0.0285311	0.0274385	0.0272099	0.0287453	0.0301585	0.0296928	0.0289564	0.0287511	0.0289374	0.0289973	0.0284544	0.0282245	0.0290639	0.0297274	0.0290077	0.0281335	0.0290195	0.0295043	0.0280711	0.0274874	0.0287743	0.0293105	0.0283522	0.0274926	0.0277503
NWE	ESA	Lower	H	2	0.0292552	0.0291893	0.0289671	0.0288968	0.0290319	0.029217	0.0292597	0.0292209	0.0292759	0.0292506	0.0290686	0.0290513	0.0293056	0.0293939	0.0291354	0.0290479	0.0292713	0.0293715	0.0295033	0.02985	0.0296272	0.0286481	0.0283782	0.030133	0.0317203	0.0308886	0.0297292	0.0294329	0.0296439	0.0297026	0.0293937	0.0296103	0.0305765	0.030848	0.0298875	0.0292487	0.030446	0.0308648	0.0293491	0.0287533	0.0298336	0.0301544	0.0291261	0.0282394	0.0286551
NWE	ESA	Lower	H	2	0.0325663	0.0323921	0.0322774	0.0322615	0.0323526	0.0325543	0.0326235	0.0325228	0.0325343	0.0325334	0.0324401	0.0325622	0.0328115	0.0327363	0.0323879	0.0323498	0.032664	0.0327389	0.0327241	0.0328854	0.0324575	0.0313487	0.0310497	0.0328556	0.0347085	0.0341267	0.0328811	0.0324371	0.0328047	0.0330026	0.0325093	0.0326189	0.0338619	0.0343284	0.0331562	0.032204	0.0333042	0.0337678	0.032175	0.031619	0.0329926	0.0333296	0.0320118	0.0308724	0.0310608
NWE	ESA	Lower	H	2	0.0455975	0.0455755	0.0455064	0.0454652	0.0454366	0.0454337	0.0453107	0.0451127	0.0451435	0.0451904	0.0450386	0.0450054	0.0452228	0.045417	0.0454163	0.0454688	0.0456853	0.0457654	0.0458147	0.0458697	0.0452288	0.0440386	0.043794	0.0455438	0.0471338	0.0464782	0.0454345	0.0451509	0.0454128	0.0455191	0.0451538	0.0451849	0.0460542	0.0465102	0.0457603	0.0451608	0.0459937	0.0458588	0.044234	0.0439117	0.0453037	0.0454705	0.0440065	0.0428823	0.0432203
NWE	ESA	Upper	H	2	0.0235944	0.0233741	0.0232691	0.0232927	0.0234218	0.0236088	0.0235823	0.0233462	0.0233092	0.0232478	0.022825	0.0225138	0.0226754	0.02301	0.0230419	0.0227199	0.0224177	0.0223498	0.0225532	0.0230407	0.0232426	0.0224157	0.021046	0.0209837	0.0225036	0.0228227	0.0219201	0.0212033	0.0213446	0.021915	0.0216068	0.0207049	0.0206358	0.0212306	0.0209661	0.0199725	0.0204194	0.0215839	0.0206808	0.0193222	0.0197218	0.0208962	0.0207142	0.0194901	0.0187635
NWE	ESA	Upper	H	2	0.0347391	0.0346451	0.0345835	0.0344988	0.0343597	0.0344351	0.0346531	0.0346688	0.0346115	0.0344058	0.0338075	0.0332705	0.0333592	0.0337653	0.0337954	0.0334889	0.0332594	0.0331339	0.0331187	0.0333207	0.0333161	0.0325995	0.0316533	0.031901	0.0332585	0.0333928	0.0325067	0.0318068	0.0318152	0.0321598	0.031864	0.0313292	0.0315506	0.0319969	0.0315956	0.0307814	0.0312548	0.0319726	0.0307631	0.0293857	0.0298577	0.0310631	0.0309465	0.0297627	0.0289374
NWE	ESA	Upper	H	2	0.0444484	0.0443273	0.0443754	0.0444539	0.0444731	0.0444742	0.0442961	0.0440264	0.0440544	0.0441323	0.0438701	0.0435831	0.0435902	0.0436775	0.0435249	0.0432386	0.043118	0.0431889	0.0433525	0.0434469	0.0432323	0.042702	0.0422492	0.0425998	0.043336	0.0430924	0.0423446	0.0417991	0.0415988	0.0415389	0.0412315	0.0410378	0.0414956	0.0419249	0.0415524	0.0410159	0.0414569	0.0418955	0.0410599	0.0401898	0.040416	0.040892	0.0405347	0.0397714	0.0394402
NWE	ESA	Upper	H	2	0.0212894	0.0214012	0.0214866	0.0214949	0.0214144	0.0213384	0.0213212	0.0213008	0.0213442	0.0213942	0.021349	0.0212704	0.0211305	0.0210565	0.0210807	0.020839	0.0205914	0.0209201	0.021276	0.0212135	0.021177	0.0207408	0.0193408	0.0191226	0.0215308	0.0217981	0.0201394	0.0201325	0.0206227	0.0200622	0.0197284	0.0199549	0.0200921	0.0203411	0.0205297	0.0190473	0.0184213	0.0204782	0.0197003	0.0176852	0.0189223	0.0204005	0.0195002	0.0184621	0.0181533
NWE	ESA	Upper	H	2	0.0219259	0.0219047	0.0220387	0.0221815	0.0221466	0.0221341	0.0221764	0.0220871	0.0220009	0.0218328	0.0214725	0.0212438	0.0213146	0.0215126	0.0215598	0.0214507	0.0214389	0.0214867	0.0215836	0.0218509	0.0218091	0.0209844	0.0200974	0.0207601	0.0224562	0.0225041	0.021509	0.0208231	0.0208302	0.0210689	0.0206877	0.0201958	0.0205722	0.0211858	0.0206791	0.0196642	0.0203497	0.0213811	0.0202708	0.0190322	0.0194872	0.0203457	0.0199766	0.0189384	0.0185873
NWE	ESA	Upper	H	2	0.0436783	0.043506	0.0432982	0.0432097	0.0431329	0.0431056	0.0430468	0.0429022	0.0429615	0.043006	0.0426101	0.0421931	0.0422152	0.0423214	0.0421394	0.0418717	0.0417414	0.0416513	0.0416062	0.0416904	0.0415757	0.0409635	0.0403505	0.0407611	0.0417662	0.0416649	0.0409834	0.0406177	0.0406752	0.040729	0.0403445	0.0400822	0.0404901	0.0407556	0.0401375	0.0393426	0.0397786	0.0405109	0.039841	0.0390469	0.0393211	0.0397779	0.0394368	0.0387101	0.0383668
NWE	ESA	Upper	H	2	0.0347762	0.0347935	0.0347201	0.0346004	0.0344362	0.034326	0.0343044	0.0342843	0.0343107	0.0342658	0.0340707	0.0340336	0.0342219	0.0342279	0.0339707	0.0338936	0.0339998	0.033868	0.0337886	0.0340446	0.0340065	0.033358	0.0327856	0.0332548	0.034302	0.0343642	0.033765	0.0331998	0.0330302	0.0330423	0.0326438	0.0322751	0.0325911	0.0330193	0.0326789	0.0320346	0.0325018	0.0331079	0.032301	0.0316023	0.0321455	0.0326586	0.0321899	0.0313469	0.0308813
NWE	ESA	Upper	H	2	0.0464076	0.0459717	0.0456338	0.04549	0.0455118	0.0456856	0.0457999	0.0457574	0.0457847	0.0456864	0.0452545	0.044905	0.0448936	0.0449611	0.0448009	0.0445236	0.0444907	0.0446461	0.0447883	0.0449476	0.0447921	0.0439418	0.0429561	0.0431774	0.044398	0.0444949	0.0437602	0.0432227	0.0432041	0.0433617	0.0429909	0.0425503	0.043036	0.0437556	0.0432007	0.0420216	0.0423957	0.0432509	0.042226	0.0410387	0.0414431	0.0422594	0.0418744	0.0407812	0.0402198
NWE	ESA	Upper	H	2	0.0477933	0.0474645	0.0472643	0.047251	0.0472673	0.0473284	0.0473485	0.0472315	0.047177	0.0471816	0.047152	0.047197	0.0471825	0.0468793	0.0464809	0.0463113	0.046314	0.0462717	0.0462743	0.046289	0.0459839	0.0454921	0.0454679	0.0461873	0.0465555	0.0459768	0.0453611	0.0450858	0.0450843	0.0450802	0.0449165	0.0449379	0.0453095	0.0454531	0.0450331	0.0447279	0.0448777	0.044435	0.0436618	0.0435565	0.0438518	0.0436266	0.0431391	0.0428586	0.0429556
NWE	ESA	Upper	H	2	0.0287016	0.0286846	0.0285997	0.0286091	0.0286756	0.0287412	0.0287108	0.0285363	0.0283655	0.0281833	0.0280349	0.0281331	0.0283663	0.028423	0.0282575	0.0281971	0.0283086	0.0282586	0.0282839	0.0285814	0.0284242	0.0275378	0.0269789	0.0280745	0.0296094	0.0292557	0.0281698	0.0276114	0.0277443	0.0278652	0.0272211	0.0267503	0.0274597	0.0281961	0.0276219	0.0267316	0.0275347	0.0283829	0.0272476	0.0263703	0.0271225	0.0276879	0.027101	0.0263479	0.026387
NWE	ESA	Lower	M	2	0.0371354	0.0370353	0.0369259	0.0370791	0.0374447	0.0376854	0.037489	0.0371898	0.0372376	0.0373043	0.0372681	0.0375078	0.037864	0.037855	0.037551	0.0376047	0.0381722	0.0385828	0.0387873	0.0388505	0.0379186	0.0363618	0.0362639	0.0388265	0.0409681	0.0401263	0.038798	0.0384283	0.0388702	0.0391534	0.0388871	0.0394313	0.040959	0.0412719	0.0399285	0.0391949	0.0403868	0.0401624	0.038388	0.0388092	0.041167	0.0411102	0.0390802	0.0378908	0.0385797
NWE	ESA	Lower	M	2	0.0298797	0.0298483	0.0296602	0.0297219	0.0299694	0.0301768	0.0301639	0.0300786	0.030194	0.0302625	0.0303161	0.0306988	0.0310503	0.0308336	0.0303489	0.0304164	0.0310633	0.0315185	0.0318089	0.0319413	0.0310061	0.0294724	0.0294732	0.0321672	0.0343267	0.0333569	0.0318894	0.0314542	0.0319148	0.0322617	0.0320037	0.0323992	0.0338293	0.034373	0.0332309	0.0324887	0.0338102	0.0337617	0.0317388	0.031627	0.03381	0.034091	0.0321402	0.0307976	0.0314725
NWE	ESA	Lower	M	2	0.0407466	0.0406034	0.0404156	0.0404998	0.0408507	0.041187	0.0411265	0.0409565	0.0410696	0.0412014	0.0415297	0.0423527	0.0428961	0.0424668	0.0419273	0.0424871	0.0437065	0.0443165	0.0444347	0.0440893	0.0425467	0.04115	0.0425872	0.0470038	0.0490185	0.0469551	0.0451857	0.0450652	0.0458024	0.0460003	0.045774	0.0469399	0.0490251	0.0492037	0.0477478	0.0477608	0.0496136	0.0484406	0.0460555	0.0471349	0.0499126	0.0489204	0.0461692	0.0453848	0.0470358
NWE	ESA	Lower	M	2	0.0253153	0.0250983	0.0249764	0.0251525	0.0254845	0.0256809	0.025497	0.0252591	0.0253868	0.0255653	0.0258011	0.0264454	0.0269469	0.0266999	0.0262128	0.0263262	0.0269904	0.0274196	0.027568	0.0275554	0.0266984	0.0254306	0.025831	0.0289323	0.0310137	0.0296102	0.0279	0.0274708	0.0279565	0.0282121	0.0279526	0.0285984	0.0302311	0.0306512	0.029462	0.028984	0.0304347	0.0300872	0.0280142	0.0282253	0.0304867	0.0304626	0.0285247	0.0274325	0.0282554
NWE	ESA	Lower	M	2	0.0182971	0.0182225	0.0180146	0.0180501	0.0183385	0.0186866	0.0187691	0.0187653	0.0190741	0.0193067	0.0194087	0.0199123	0.0204872	0.0203747	0.0198693	0.0199733	0.0207163	0.0212006	0.0214441	0.0215476	0.0206386	0.0192559	0.0197788	0.023232	0.0255083	0.0242051	0.0227271	0.0225148	0.0230749	0.0231652	0.0226333	0.0233047	0.0253147	0.0259024	0.0244418	0.0238189	0.0256979	0.0257046	0.0235889	0.0238886	0.0263749	0.0261071	0.0236146	0.0223872	0.0237021
NWE	ESA	Lower	M	2	0.0220279	0.0218307	0.0216466	0.0218801	0.0224073	0.0228463	0.0228473	0.0226265	0.0226735	0.0228208	0.0230711	0.0237201	0.0242683	0.0240247	0.0234643	0.0237177	0.0246697	0.0251556	0.0252695	0.0252837	0.0242814	0.0228618	0.0235804	0.0274213	0.0297895	0.0281436	0.0264412	0.0263095	0.0269275	0.0269399	0.0263651	0.0269659	0.0288288	0.029413	0.0281727	0.0278468	0.0298479	0.0295774	0.0272943	0.0278284	0.0305271	0.030068	0.0273727	0.0260288	0.0272554
NWE	ESA	Lower	M	2	0.0452038	0.0450046	0.0448701	0.0450299	0.0453803	0.0456304	0.0455634	0.0454699	0.0456425	0.0458342	0.0461198	0.0467641	0.0472163	0.0468384	0.0462786	0.0465817	0.0473692	0.0476814	0.0478181	0.0476681	0.0463432	0.0451159	0.0464615	0.0502901	0.0517367	0.0497298	0.048221	0.0482209	0.0488853	0.049008	0.0488514	0.0499075	0.0516001	0.0515781	0.0501672	0.0500622	0.0514403	0.0501376	0.0481732	0.0494717	0.0519551	0.0507486	0.048081	0.0473384	0.0488286
NWE	ESA	Lower	M	2	0.0368738	0.0368105	0.0367429	0.036958	0.037349	0.0375841	0.0374797	0.0374355	0.0377214	0.0379052	0.0381067	0.0387416	0.0392443	0.0389197	0.0384126	0.0388688	0.039882	0.0402047	0.0401972	0.0400979	0.0388154	0.0372913	0.0382989	0.0422542	0.0442355	0.0425899	0.0411957	0.041094	0.0415936	0.0416201	0.0412632	0.042193	0.0441232	0.0443971	0.0429879	0.042845	0.0447035	0.0439954	0.0419639	0.0430011	0.0455622	0.0443792	0.0414233	0.0406702	0.0426474
NWE	ESA	Lower	M	2	0.0347753	0.0348123	0.0346271	0.0345894	0.0347994	0.0350666	0.0350949	0.0350306	0.0351772	0.0353032	0.0355529	0.0363188	0.036981	0.0367179	0.0361373	0.03647	0.0374363	0.0378326	0.0379052	0.0378069	0.0365253	0.0350248	0.036062	0.0402241	0.0425451	0.0408261	0.0390094	0.0387864	0.039634	0.0398659	0.0394202	0.0403529	0.0425346	0.0430447	0.0415217	0.0409264	0.0423342	0.0415346	0.0395325	0.0406327	0.0432846	0.0421442	0.0392804	0.0385116	0.040247
NWE	ESA	Lower	M	2	0.039912	0.0398536	0.0396839	0.039801	0.0401862	0.0404631	0.0402865	0.0400612	0.0403184	0.0407429	0.0412699	0.042024	0.0423212	0.0417856	0.0412751	0.0417801	0.0428698	0.0433333	0.0433946	0.043208	0.041861	0.0404338	0.0415826	0.0456671	0.0476983	0.0457959	0.0440265	0.0439318	0.0448266	0.0451051	0.044798	0.0457905	0.0476934	0.0478487	0.0464798	0.0464903	0.0482671	0.0470667	0.0445947	0.0455146	0.048276	0.0474042	0.0447126	0.0439812	0.0456661
NWE	ESA	Upper	M	2	0.0294	0.0293657	0.0292809	0.0293725	0.0297213	0.0300995	0.0300752	0.0299233	0.0301707	0.030502	0.0308473	0.031608	0.0322835	0.0320346	0.0314399	0.0317662	0.0328183	0.0334645	0.0337522	0.0336314	0.0322165	0.030624	0.0316967	0.0361303	0.0386375	0.0368222	0.0350317	0.0349624	0.0358807	0.036098	0.0356039	0.0366081	0.0389733	0.0395774	0.0380823	0.0377037	0.0397029	0.0389786	0.036346	0.0370872	0.0401448	0.0395392	0.0366513	0.0355465	0.0371601
NWE	ESA	Upper	M	2	0.0429298	0.0427683	0.0426495	0.0427801	0.0431735	0.0434836	0.0432753	0.0429984	0.0432036	0.0435457	0.0440398	0.0449949	0.0456888	0.0453467	0.0447642	0.045175	0.0461494	0.0464776	0.0464673	0.0462017	0.04472	0.0433581	0.0450883	0.0499975	0.052159	0.0499467	0.048109	0.0480441	0.0488462	0.048952	0.0487195	0.0501213	0.0523334	0.0524381	0.0510338	0.0512178	0.0529246	0.0512929	0.0488559	0.0502314	0.0530729	0.0515785	0.0483455	0.0476345	0.0499035
NWE	ESA	Upper	M	2	0.0326382	0.0326543	0.0326179	0.0328196	0.0332735	0.0336691	0.0336344	0.0335056	0.0337051	0.0338391	0.0340412	0.0348554	0.0356347	0.0354386	0.0348737	0.0352869	0.0364718	0.0371061	0.0372991	0.0371216	0.0355655	0.033971	0.0355395	0.0407329	0.0433529	0.041019	0.0388157	0.0386062	0.0395723	0.0399384	0.0396546	0.0408759	0.0432624	0.0436443	0.0419933	0.0416958	0.0437076	0.0426562	0.0399809	0.0411823	0.0446607	0.0438065	0.0404809	0.039396	0.0415045
NWE	ESA	Upper	M	2	0.0223985	0.0223984	0.0221444	0.0222448	0.0226814	0.0229561	0.0227751	0.0226358	0.0229911	0.0234017	0.0238634	0.0247992	0.0255723	0.025264	0.024612	0.0251361	0.0264348	0.0269277	0.0269341	0.0267116	0.0250815	0.0233253	0.0248075	0.030049	0.0328539	0.0307948	0.028765	0.028614	0.029595	0.0298402	0.0294397	0.030663	0.032949	0.0331008	0.0314219	0.0313673	0.0336003	0.032601	0.0299982	0.0311713	0.0343509	0.0332374	0.0299806	0.029102	0.0313771
NWE	ESA	Upper	M	2	0.0263464	0.0262949	0.0262517	0.0265433	0.0271788	0.0276414	0.0274154	0.0270731	0.0273358	0.0278189	0.0283842	0.029282	0.0298537	0.0294209	0.0288049	0.0293518	0.030672	0.0313029	0.0314374	0.0311758	0.0294764	0.0277938	0.0293795	0.0345761	0.0372147	0.0351026	0.0331858	0.0331119	0.0339608	0.034116	0.0339185	0.0355038	0.0380538	0.0382691	0.0366392	0.0366708	0.0387601	0.0373974	0.0347085	0.0360909	0.0393555	0.0379585	0.0344969	0.0336674	0.0360353
NWE	ESA	Upper	M	2	0.0390757	0.0389091	0.0387932	0.0390191	0.0395526	0.039991	0.0399014	0.0397164	0.0398842	0.0400398	0.0404605	0.0416373	0.0426012	0.04223	0.0414431	0.0418849	0.0431719	0.0437871	0.0438525	0.0434469	0.0417157	0.0401195	0.0417606	0.0468629	0.0492144	0.0469232	0.045094	0.0453166	0.0464436	0.0465969	0.0462586	0.047738	0.0501981	0.0502995	0.0485561	0.0485192	0.0503358	0.0487209	0.0462817	0.0480168	0.0513674	0.0499598	0.0464973	0.0456356	0.0479668
NWE	ESA	Upper	M	2	0.0147221	0.0145557	0.0142778	0.0143752	0.0149028	0.0154013	0.0153959	0.0153513	0.0157881	0.0162073	0.0166744	0.017696	0.0184785	0.0180575	0.0172516	0.0175777	0.0188106	0.0195299	0.019819	0.0197859	0.0183277	0.01656	0.0177397	0.022745	0.0256871	0.0238055	0.0219772	0.0220554	0.0229907	0.0230066	0.022508	0.0239232	0.0266544	0.0270732	0.0253044	0.0250827	0.0273334	0.0263237	0.0235158	0.0246967	0.0283493	0.0277072	0.0244439	0.0232179	0.0252072
NWE	ESA	Upper	M	2	0.0432018	0.0430673	0.0428161	0.0430228	0.0434843	0.0436746	0.0434568	0.0433507	0.0436178	0.0438118	0.0441897	0.0451254	0.0456966	0.0451708	0.0445923	0.0452782	0.04671	0.0474716	0.0477024	0.0474156	0.045588	0.0437345	0.0451991	0.0502681	0.0527397	0.0506194	0.0488183	0.0488713	0.0498255	0.0499659	0.049568	0.0508316	0.0530969	0.0532025	0.0516142	0.0516596	0.0534237	0.0517232	0.049137	0.0507473	0.0541406	0.0527849	0.0493073	0.0484404	0.0506914
NWE	ESA	Upper	M	2	0.0174248	0.0174617	0.0174717	0.0177025	0.0181079	0.0184234	0.0183579	0.0182819	0.0186271	0.0189803	0.0194544	0.0205478	0.0214453	0.0210632	0.0202404	0.0205604	0.0216755	0.0222631	0.0226126	0.022656	0.0211729	0.01949	0.0209108	0.026051	0.028827	0.0267945	0.024885	0.0248502	0.0258858	0.0262669	0.0260968	0.0276672	0.0303296	0.0305136	0.0286189	0.0284547	0.0305912	0.0292823	0.026519	0.0279376	0.0314937	0.0304033	0.0270387	0.0261193	0.0283564
NWE	ESA	Upper	M	2	0.0336574	0.0334489	0.0332204	0.0334698	0.0340215	0.0343537	0.0342216	0.0340985	0.0343732	0.0347108	0.0352566	0.0363595	0.0372244	0.0368954	0.0361221	0.0364914	0.037798	0.038551	0.0388109	0.0386117	0.0369165	0.0351721	0.0367082	0.0419017	0.044442	0.0422091	0.0402532	0.0402397	0.0412759	0.0414902	0.0411042	0.042563	0.0452815	0.0456899	0.0439226	0.0436605	0.0456345	0.0443303	0.0416576	0.0431226	0.0466217	0.0453381	0.0417827	0.0408239	0.0431054
NWE	ESA	Lower	N	2	0.0201216	0.0202928	0.0202028	0.0199721	0.0199056	0.0201346	0.0203262	0.0202296	0.020113	0.0200803	0.0201626	0.0204701	0.020709	0.0206128	0.0204184	0.0206214	0.0212423	0.0215239	0.0213417	0.0211763	0.020676	0.0197584	0.0198038	0.0219636	0.0237745	0.022935	0.0217449	0.0215878	0.0220478	0.0221308	0.0217177	0.0220459	0.0233401	0.0238206	0.0226708	0.0216466	0.0227547	0.0233137	0.0219308	0.0218769	0.0237021	0.0237946	0.0219745	0.0207272	0.0213223
NWE	ESA	Lower	N	2	0.0168128	0.0168063	0.0166699	0.0166254	0.0167294	0.0168818	0.0168709	0.0167531	0.0167912	0.0168847	0.0170651	0.0175388	0.0178862	0.0176901	0.0173346	0.0174344	0.0180292	0.0183546	0.0180442	0.01754	0.016987	0.0165122	0.0170484	0.0192212	0.0207386	0.0199376	0.0189329	0.018823	0.0190721	0.0187706	0.0182256	0.0187383	0.0202265	0.0207901	0.0197632	0.0189768	0.020182	0.0205715	0.0191535	0.0191169	0.0207045	0.0206071	0.0190701	0.0183836	0.019386
NWE	ESA	Lower	N	2	0.0310123	0.0311355	0.0309546	0.0306919	0.0305962	0.0307413	0.0308271	0.0307002	0.0307262	0.0309438	0.0312654	0.0317749	0.0320305	0.031611	0.03108	0.0313129	0.0321617	0.032566	0.0324011	0.0321347	0.0314758	0.0306322	0.0309875	0.0332082	0.0345724	0.0335041	0.032457	0.0323833	0.0327329	0.0327165	0.0323194	0.0326672	0.0339207	0.0344094	0.0334287	0.0327245	0.0340194	0.034409	0.0329435	0.0329505	0.034616	0.0343639	0.0325155	0.0315894	0.0324856
NWE	ESA	Lower	N	2	0.0162174	0.0163864	0.016299	0.0160911	0.0159247	0.0159365	0.0160529	0.0162057	0.0164732	0.0166944	0.016916	0.0172937	0.0174737	0.0172182	0.0168947	0.017094	0.0177752	0.0180643	0.0178476	0.0176511	0.017129	0.0162763	0.0165898	0.0191283	0.0210406	0.0199987	0.0185177	0.0181332	0.0185872	0.0187765	0.0185005	0.0190355	0.0204137	0.0208034	0.019802	0.0192897	0.0206394	0.020673	0.0189993	0.0192972	0.0214737	0.0212619	0.0191618	0.0181477	0.0192288
NWE	ESA	Lower	N	2	0.0227001	0.0229739	0.0229636	0.022729	0.0225501	0.0226155	0.0227573	0.0227974	0.0228025	0.0228002	0.0230408	0.0236451	0.0239709	0.023558	0.0230134	0.0232222	0.0241007	0.0245989	0.0245107	0.0243468	0.0237572	0.0227972	0.0230321	0.0254323	0.0271473	0.0261797	0.0250131	0.0248369	0.0252832	0.025424	0.0251169	0.0255844	0.0268539	0.0271657	0.0260871	0.025485	0.0270163	0.0274285	0.0258093	0.0259077	0.0279167	0.0277053	0.0256146	0.0246163	0.0258174
NWE	ESA	Lower	N	2	0.0390987	0.0391054	0.0389076	0.0386824	0.038676	0.0388699	0.0389377	0.0388766	0.0389085	0.0388853	0.0389643	0.0393648	0.0395499	0.0391967	0.038865	0.0391818	0.0399814	0.0403921	0.0402049	0.0397429	0.0388907	0.0380167	0.0384656	0.0409374	0.0426519	0.0416003	0.0401477	0.0396936	0.0399932	0.0400161	0.0396873	0.0402756	0.0417644	0.0422196	0.0411599	0.0405417	0.0417012	0.0416196	0.0400093	0.040198	0.0420397	0.0417666	0.0397903	0.0387716	0.039667
NWE	ESA	Lower	N	2	0.0401863	0.0400909	0.0399467	0.0397475	0.0396869	0.0398796	0.040046	0.0401197	0.0402696	0.0403543	0.0404876	0.0408877	0.0411334	0.0407936	0.0402794	0.0404136	0.0412073	0.041706	0.0415887	0.0411208	0.0401936	0.0394041	0.040232	0.0429199	0.044187	0.042829	0.0416258	0.041508	0.041861	0.0417511	0.0414843	0.0423276	0.0438441	0.044071	0.0429851	0.0426174	0.0437884	0.0433406	0.0418071	0.0424491	0.0443206	0.0435555	0.0414568	0.040745	0.0418883
NWE	ESA	Lower	N	2	0.0162595	0.0163899	0.0162529	0.0161145	0.0161073	0.0162115	0.0163095	0.0163632	0.016533	0.0167522	0.0169745	0.0172349	0.0172702	0.0169901	0.0168499	0.0173747	0.0182787	0.0185447	0.0181673	0.017803	0.0171235	0.0162243	0.0167508	0.0195323	0.0213239	0.0202112	0.0189688	0.0187961	0.019247	0.0193463	0.0191007	0.019944	0.0217733	0.0221808	0.0206831	0.0198067	0.0212965	0.0215065	0.0197339	0.0198287	0.021889	0.0218081	0.0198329	0.0188387	0.0199077
NWE	ESA	Lower	N	2	0.0368263	0.0370155	0.0370519	0.0369926	0.0369938	0.0369849	0.036797	0.0367127	0.0369645	0.03725	0.0375525	0.0380266	0.0382232	0.037848	0.0374879	0.0377567	0.0384173	0.0387454	0.0386432	0.0382451	0.0373535	0.0365767	0.0373529	0.0399211	0.0411608	0.0399408	0.0388207	0.0386308	0.0389425	0.038878	0.0385744	0.0393359	0.0409027	0.0412021	0.0400884	0.0397179	0.0408213	0.0403615	0.0390375	0.0397981	0.0415693	0.0407708	0.0388045	0.0382771	0.0394936
NWE	ESA	Lower	N	2	0.0237098	0.0238989	0.0239619	0.0238588	0.0238111	0.0239929	0.0241662	0.0241549	0.0241401	0.02413	0.0242851	0.0247696	0.0250441	0.0247226	0.0243616	0.0246487	0.0254624	0.0259149	0.0257314	0.0253406	0.0246601	0.0237587	0.0238825	0.0260399	0.027837	0.0270947	0.0258905	0.0255738	0.0259941	0.0261754	0.0258298	0.0261197	0.0273282	0.0277885	0.0266858	0.0257338	0.0267336	0.0272136	0.0261358	0.0263515	0.0279044	0.0275089	0.0256605	0.0247919	0.0257112
NWE	ESA	Upper	N	2	0.0426975	0.0427069	0.0424756	0.0421427	0.0418594	0.0417683	0.041783	0.0416991	0.0416707	0.0417565	0.0417161	0.0415135	0.0413223	0.0412429	0.0411035	0.0409534	0.0411044	0.0411814	0.0408226	0.0406477	0.0407767	0.0403768	0.0395197	0.0395223	0.0405445	0.0406058	0.0398587	0.0393641	0.0394248	0.0395447	0.0389791	0.0383443	0.0386973	0.039281	0.0386144	0.0373955	0.0381199	0.0395437	0.0386378	0.037421	0.0379392	0.0386756	0.038086	0.0370358	0.0366443
NWE	ESA	Upper	N	2	0.0245958	0.0246487	0.0244214	0.0240509	0.0237428	0.0237436	0.0240068	0.0241989	0.0242696	0.0242041	0.0239073	0.0235541	0.0233857	0.0234184	0.0234752	0.0235757	0.0238302	0.0239588	0.0238007	0.0236938	0.0236695	0.0232445	0.0225917	0.0227423	0.0235106	0.0233569	0.0226894	0.0222648	0.0222865	0.0224546	0.0222897	0.0222394	0.0226308	0.0227298	0.0220955	0.0214844	0.022204	0.0228733	0.0219586	0.0211882	0.0217409	0.0223515	0.0219549	0.0212496	0.0212326
NWE	ESA	Upper	N	2	0.0276932	0.0278087	0.0276103	0.027287	0.0271003	0.0271538	0.0273084	0.0274022	0.0274478	0.0274109	0.0272939	0.0271602	0.0270261	0.0269453	0.0268299	0.0267722	0.0269895	0.0270938	0.0268194	0.0266587	0.0266435	0.0261903	0.0256202	0.0261467	0.0273576	0.0273281	0.0266995	0.0263498	0.0261729	0.0260191	0.0257789	0.0257184	0.0261564	0.0264848	0.0257966	0.0246849	0.0251952	0.0262842	0.0255878	0.0249326	0.0257931	0.0264647	0.0258067	0.0248871	0.0248062
NWE	ESA	Upper	N	2	0.0337366	0.0337511	0.0336936	0.0335469	0.033317	0.0331928	0.0331819	0.033106	0.033069	0.0331244	0.0331195	0.0329652	0.0327422	0.0326753	0.0327022	0.0327008	0.0328057	0.0328852	0.0327627	0.0327442	0.0327749	0.0323655	0.0319429	0.0326056	0.033662	0.0333488	0.0325002	0.0320554	0.0321077	0.0323155	0.0321132	0.0318608	0.0322467	0.032652	0.0319636	0.0308338	0.0312718	0.0321867	0.0314059	0.0307466	0.0315217	0.0319644	0.0311916	0.0303492	0.0303906
NWE	ESA	Upper	N	2	0.0221654	0.0221714	0.0220248	0.0217796	0.0215916	0.0216834	0.0218654	0.021836	0.0217903	0.0217674	0.0216154	0.0214605	0.0213698	0.0213854	0.021492	0.0215377	0.0215273	0.0214005	0.02117	0.0212299	0.0213857	0.020917	0.0202853	0.0208292	0.0219739	0.0217299	0.0208299	0.0202542	0.0201721	0.0202976	0.0200639	0.0199438	0.0206167	0.0211521	0.0204031	0.0192441	0.0199282	0.021166	0.0203319	0.0194268	0.0201524	0.0208214	0.020162	0.0192262	0.0191757
NWE	ESA	Upper	N	2	0.0282128	0.0281242	0.0278843	0.0276098	0.0274905	0.0276077	0.0277325	0.0277116	0.0276868	0.0276283	0.0275281	0.0275255	0.0275765	0.0275653	0.0273858	0.0271971	0.0273189	0.027511	0.0274015	0.0272325	0.0270819	0.0265821	0.0261025	0.0266871	0.0277354	0.0275612	0.0268629	0.0264383	0.0263549	0.0263155	0.0259652	0.0258918	0.0265833	0.0270803	0.0264846	0.0256416	0.0263715	0.02724	0.0263181	0.0257708	0.0268251	0.0273334	0.026449	0.0255446	0.0256188
NWE	ESA	Upper	N	2	0.0331296	0.0330173	0.0326426	0.0323143	0.0323481	0.0325989	0.0327085	0.0326409	0.0326045	0.0325492	0.03242	0.0323661	0.0323264	0.0322216	0.0321928	0.0323877	0.0327402	0.0328471	0.0325833	0.0322762	0.0319805	0.0315668	0.0314323	0.0321571	0.032876	0.0324736	0.031835	0.0316134	0.0316889	0.0316335	0.0313341	0.031362	0.0319119	0.0321177	0.0314815	0.0308565	0.0312913	0.0315658	0.0309001	0.0307473	0.0313727	0.0312476	0.0303302	0.0297158	0.0300763
NWE	ESA	Upper	N	2	0.0289213	0.0290673	0.0291384	0.0289617	0.0287798	0.0289428	0.0292331	0.0292186	0.0290529	0.0289616	0.0289358	0.0289473	0.0289053	0.028824	0.0287644	0.0288421	0.0291344	0.0292375	0.0289633	0.0288059	0.0287644	0.028413	0.0283007	0.0293175	0.0303185	0.0297611	0.028788	0.0283287	0.0283546	0.0283938	0.0281321	0.0280604	0.0286442	0.0292078	0.0287056	0.0278253	0.0284379	0.0291787	0.028327	0.0279067	0.0288479	0.0290665	0.0279519	0.0270521	0.0274337
NWE	ESA	Upper	N	2	0.031146	0.0311035	0.031101	0.0309305	0.030708	0.0307644	0.0310171	0.0312323	0.0314013	0.0313813	0.0311954	0.0311179	0.0311199	0.0310256	0.0308553	0.0308721	0.0312018	0.0314114	0.0312989	0.0311943	0.0309667	0.030397	0.0302665	0.031516	0.0327027	0.0321267	0.0311783	0.0308074	0.0309814	0.0311505	0.0308814	0.0309503	0.0318277	0.0323026	0.0315128	0.0305995	0.0312417	0.0317948	0.0308836	0.0306877	0.0318232	0.0319182	0.0307062	0.0298423	0.0303011
NWE	ESA	Upper	N	2	0.0190286	0.0191631	0.0192454	0.0191238	0.0188865	0.0188823	0.0190783	0.0191629	0.0191691	0.0190943	0.018991	0.0190578	0.0191642	0.0191472	0.0190719	0.0192094	0.0197117	0.0200532	0.0199296	0.0197215	0.0193933	0.0188013	0.0187957	0.0203254	0.0217049	0.0211102	0.0200661	0.0195511	0.0196113	0.0197592	0.0195403	0.0197945	0.0209981	0.0216717	0.0207406	0.019705	0.0206957	0.0213685	0.0199877	0.0195049	0.0209638	0.0214192	0.0201195	0.0190837	0.0196138
NWE	ESA	Lower	H	3	0.0217517	0.0215444	0.0214627	0.0214357	0.0213785	0.0214958	0.0217016	0.0215785	0.0212166	0.0209994	0.0209091	0.0207583	0.0206114	0.0205533	0.0204139	0.0202179	0.0201712	0.0200632	0.0198434	0.0200372	0.0203966	0.0198438	0.0185446	0.0182467	0.01939	0.0196502	0.0191541	0.0189983	0.0192462	0.0194298	0.0189371	0.0182798	0.0184209	0.0189104	0.0184875	0.0173116	0.0174707	0.0186195	0.0180297	0.0169829	0.0174635	0.0185531	0.0183392	0.0171018	0.0162836
NWE	ESA	Lower	H	3	0.0293763	0.0290467	0.028951	0.0291209	0.029198	0.0291398	0.0290637	0.0289098	0.0287291	0.0285489	0.0283543	0.028305	0.0284179	0.0283989	0.0281483	0.0280084	0.0281337	0.0281972	0.028184	0.0282878	0.0281112	0.027223	0.0261991	0.0265499	0.0280059	0.0281246	0.0274549	0.0272085	0.0274282	0.0274926	0.0268676	0.0262832	0.0267187	0.0275868	0.0275069	0.0268425	0.0273245	0.0277307	0.026391	0.0254268	0.026418	0.0274325	0.0267695	0.0254112	0.0248144
NWE	ESA	Lower	H	3	0.0159784	0.0157902	0.0156966	0.0156903	0.0157566	0.01597	0.0161195	0.0159161	0.015593	0.0154187	0.015323	0.0152749	0.0152315	0.0150486	0.0148452	0.0149777	0.0154302	0.0156034	0.0153322	0.0151964	0.0151234	0.0142878	0.0131409	0.0135548	0.0152516	0.0154289	0.0147785	0.0146154	0.0148531	0.0148739	0.0141551	0.0134765	0.0139414	0.0147597	0.0142691	0.0129659	0.0133801	0.0145992	0.0137165	0.0126653	0.0135094	0.0146874	0.0143054	0.0130191	0.012254
NWE	ESA	Lower	H	3	0.0223741	0.0223917	0.0222443	0.0220813	0.0220693	0.0222654	0.0223451	0.0220795	0.0217417	0.0215026	0.0213319	0.0214197	0.0218053	0.0220237	0.0217885	0.0215027	0.0215627	0.0216425	0.0215272	0.0216827	0.021855	0.0210601	0.0197057	0.0196889	0.0211234	0.0214499	0.0209547	0.0207084	0.0208165	0.020906	0.0204272	0.0199515	0.0203499	0.0209338	0.0203218	0.0190844	0.0196715	0.0208687	0.0198432	0.0187502	0.0195385	0.0204524	0.0198527	0.0185761	0.0180087
NWE	ESA	Lower	H	3	0.032836	0.0326964	0.032683	0.0327607	0.0328207	0.032934	0.032918	0.0326071	0.0322479	0.0320404	0.0320102	0.0321431	0.0322603	0.0320965	0.0316985	0.031583	0.0319639	0.0321604	0.0319184	0.0318539	0.0318201	0.0310443	0.0299446	0.0300395	0.0311951	0.0312562	0.0306578	0.0303446	0.0303787	0.0304718	0.0301518	0.0298329	0.0301135	0.0304152	0.0298912	0.0291368	0.0298623	0.030634	0.0295708	0.0288102	0.0296477	0.0302085	0.0293748	0.0280538	0.0274677
NWE	ESA	Lower	H	3	0.0270458	0.0267866	0.0265968	0.0266613	0.0268428	0.0270339	0.0270955	0.0268325	0.0263933	0.0260369	0.0258911	0.0260555	0.0263989	0.0264492	0.0260711	0.0257776	0.025886	0.026025	0.0259818	0.0260323	0.0259569	0.0251888	0.024212	0.0244901	0.0257227	0.0256659	0.0249128	0.024574	0.0246709	0.0247292	0.0243408	0.0241522	0.024785	0.0253548	0.0247153	0.0235136	0.0239422	0.0248916	0.0238749	0.0228811	0.0236412	0.0245454	0.0240708	0.022834	0.0220796
NWE	ESA	Lower	H	3	0.0246987	0.0244797	0.0244789	0.0246093	0.0245983	0.0245824	0.0245854	0.0243605	0.0240216	0.0238307	0.0238261	0.0239939	0.0242637	0.0242591	0.0238354	0.0236169	0.0239223	0.0241413	0.0240287	0.0239126	0.0236258	0.0227674	0.0218058	0.0221607	0.023616	0.0238172	0.0231719	0.0228186	0.022924	0.0229588	0.0224162	0.0220294	0.0224954	0.022958	0.0223358	0.0212337	0.0216394	0.0225289	0.0216859	0.0209091	0.0216372	0.0224313	0.0220054	0.0208533	0.0201508
NWE	ESA	Lower	H	3	0.0321314	0.0321006	0.0320867	0.0321243	0.0321678	0.0321719	0.0320328	0.0317215	0.031408	0.0311568	0.0309971	0.0310935	0.031286	0.0310742	0.0306372	0.0306143	0.0309186	0.0309423	0.0307388	0.0307816	0.0307701	0.0300124	0.028984	0.0291973	0.0305189	0.0307218	0.0301513	0.0298665	0.029981	0.0299731	0.0293517	0.0288311	0.0293596	0.030118	0.0295192	0.0282311	0.0286908	0.0297135	0.0287404	0.0277621	0.0283863	0.0290443	0.028442	0.0273295	0.0268487
NWE	ESA	Lower	H	3	0.0235206	0.0236284	0.0236213	0.0235349	0.0234756	0.0234876	0.0235123	0.0235037	0.0234407	0.023178	0.0228601	0.0228931	0.0231746	0.0232029	0.0229129	0.0227786	0.0230032	0.0230698	0.0227843	0.0226939	0.0227277	0.0220748	0.0211825	0.0217625	0.0232865	0.0232144	0.0223712	0.0219782	0.0221306	0.0222726	0.0217568	0.0212557	0.0216666	0.0222938	0.0218304	0.0208143	0.0213899	0.0223222	0.021277	0.0203144	0.0210779	0.0219179	0.0213489	0.0201727	0.0196866
NWE	ESA	Lower	H	3	0.02565	0.0254767	0.0252769	0.0252162	0.0252258	0.0253228	0.0254313	0.0252873	0.0250292	0.0249418	0.0249758	0.0250617	0.0251421	0.0250066	0.0247166	0.0247643	0.0252532	0.0255152	0.0253056	0.0250702	0.0247548	0.0239515	0.023243	0.0239958	0.025491	0.0254514	0.0247422	0.0244917	0.024599	0.0245043	0.0240472	0.0240046	0.0247968	0.025385	0.0247446	0.0237308	0.0242433	0.0247967	0.0236237	0.0229817	0.0240136	0.0245481	0.0236182	0.0223144	0.0218237
NWE	ESA	Upper	H	3	0.0154393	0.0154482	0.0152338	0.0151365	0.0153372	0.0156384	0.0157925	0.0157392	0.015487	0.015179	0.0151305	0.0154501	0.0158024	0.0156611	0.0151404	0.0150266	0.0155555	0.0160005	0.0159639	0.0158074	0.0155179	0.0145886	0.0135331	0.0140134	0.0156037	0.0157236	0.0150851	0.0148793	0.0151893	0.0155183	0.015128	0.0146221	0.015034	0.0156001	0.0148294	0.0134412	0.0140772	0.0155167	0.0147485	0.0138383	0.0145226	0.0152472	0.0147034	0.0135214	0.0130295
NWE	ESA	Upper	H	3	0.0211869	0.0211486	0.0210997	0.0210777	0.0210419	0.0211025	0.0212387	0.0212882	0.0213121	0.0212302	0.0210265	0.0210309	0.0212532	0.021247	0.0208691	0.0205998	0.0207973	0.0210855	0.0211924	0.0213179	0.0211242	0.0201081	0.0190774	0.019839	0.0217239	0.0217621	0.0207609	0.0203255	0.020757	0.0212341	0.0209255	0.0206442	0.0212085	0.0216774	0.0208676	0.0196011	0.0203032	0.0214966	0.0204498	0.0195211	0.0204439	0.0212546	0.0205628	0.019298	0.0187486
NWE	ESA	Upper	H	3	0.0156597	0.0154474	0.0154139	0.0157109	0.0159959	0.0160546	0.0159149	0.0156307	0.0154182	0.0153874	0.0154999	0.0158201	0.0161973	0.0161339	0.0156869	0.0155703	0.0158485	0.0158951	0.0158786	0.0162315	0.016183	0.0150338	0.0138654	0.0145481	0.0162495	0.0162405	0.0155375	0.0154083	0.0157153	0.0157591	0.0151865	0.0150714	0.0161047	0.0167996	0.0159504	0.014959	0.0161679	0.0171468	0.0156046	0.0146918	0.0160586	0.0170239	0.0160938	0.0145771	0.0140038
NWE	ESA	Upper	H	3	0.00914533	0.00897384	0.00903485	0.00929463	0.00948417	0.00955388	0.00955422	0.00942777	0.00924187	0.00912235	0.00925042	0.00969854	0.0100757	0.00988826	0.00929274	0.00907125	0.00951723	0.00990876	0.00989872	0.00990511	0.0097712	0.00898013	0.0082488	0.00923206	0.0109832	0.0107602	0.00982562	0.00972973	0.0102342	0.010237	0.0094436	0.00927088	0.0104911	0.0113689	0.0104749	0.00920051	0.0101087	0.0112521	0.0100246	0.0090657	0.010107	0.0110185	0.0101909	0.00871369	0.00830863
NWE	ESA	Upper	H	3	0.0143033	0.0142489	0.0142427	0.0143199	0.0143537	0.0144219	0.0145147	0.0144372	0.0142994	0.0142205	0.01421	0.0144403	0.0148506	0.0148478	0.0142792	0.0139367	0.0143202	0.0148368	0.0149902	0.0150303	0.0147899	0.0137839	0.0128443	0.0138714	0.0159746	0.0160079	0.0150809	0.0147926	0.0150824	0.0150901	0.0143553	0.0139568	0.014774	0.0156272	0.0150741	0.014052	0.0149458	0.0158987	0.0145939	0.013849	0.0151484	0.0158076	0.0146678	0.0132386	0.0129595
NWE	ESA	Upper	H	3	0.0507371	0.0504515	0.0502971	0.0503979	0.0504848	0.0504884	0.0504217	0.0501724	0.0498285	0.0496798	0.0498834	0.0501991	0.0501691	0.0497123	0.0493083	0.0493815	0.0497228	0.0497868	0.0495869	0.0493496	0.0488475	0.0481266	0.0479184	0.0487691	0.0496532	0.0495027	0.0490865	0.0488587	0.0487596	0.0484959	0.0480537	0.0480955	0.0487073	0.0488809	0.0481271	0.0473103	0.0475718	0.0476819	0.0468253	0.0466463	0.0475268	0.0477653	0.0469648	0.0459679	0.0455687
NWE	ESA	Upper	H	3	0.0167183	0.0167529	0.0166287	0.0166368	0.0167135	0.0168407	0.0169875	0.0169089	0.0166797	0.0164856	0.0164322	0.0167054	0.0171079	0.0170497	0.0165538	0.0163557	0.0167397	0.0170781	0.017067	0.0170879	0.0169375	0.0160826	0.0152715	0.0161138	0.0177072	0.01756	0.0168154	0.0167103	0.0169993	0.0168821	0.0162208	0.0161821	0.017235	0.0179594	0.0172858	0.0162976	0.0170052	0.0176081	0.0162977	0.0156173	0.0167701	0.0174744	0.0165827	0.0152402	0.0149327
NWE	ESA	Upper	H	3	0.0212199	0.0210361	0.0209342	0.0210774	0.0212118	0.0213191	0.0214068	0.0212766	0.0209828	0.0207505	0.0207206	0.0209328	0.0212117	0.0211166	0.0206617	0.0205546	0.0209835	0.0212866	0.0213242	0.0214457	0.0211972	0.0201076	0.0192202	0.0202431	0.0220086	0.0217784	0.0208216	0.0205644	0.0209189	0.0209927	0.0203915	0.0202926	0.0212303	0.0217617	0.020913	0.0197655	0.0204277	0.0212133	0.0199606	0.0192721	0.0206245	0.0214761	0.0205031	0.0190412	0.0186296
NWE	ESA	Upper	H	3	0.0169982	0.0167632	0.0166024	0.0166945	0.0168999	0.0170042	0.0169462	0.0167932	0.0165754	0.0164325	0.0166891	0.0172986	0.0176836	0.0174272	0.016911	0.0168927	0.0174426	0.0178587	0.0179953	0.0181215	0.0178149	0.016889	0.016385	0.0175183	0.0189238	0.0185304	0.0177121	0.017525	0.0177187	0.0176921	0.0173524	0.0176148	0.0186474	0.0190036	0.018078	0.0172042	0.0179798	0.0185148	0.0175392	0.0173848	0.0185136	0.0185178	0.0172103	0.016024	0.0159651
NWE	ESA	Upper	H	3	0.022776	0.0227526	0.022786	0.0230213	0.0232737	0.0233225	0.0232097	0.0230806	0.0228905	0.0226334	0.0227059	0.0232822	0.0238536	0.0237597	0.0231847	0.0231037	0.0237158	0.0241436	0.0241619	0.024057	0.0234161	0.0222292	0.0218879	0.023688	0.0255204	0.0250292	0.0241361	0.0240559	0.0244173	0.0243089	0.0236676	0.0238243	0.0250107	0.0254627	0.0244409	0.0234637	0.0243211	0.0247187	0.0232797	0.0229153	0.024419	0.0248892	0.0237751	0.0227075	0.022662
NWE	ESA	Lower	M	3	0.0243546	0.0242445	0.0239873	0.023881	0.0241347	0.0244413	0.0243806	0.0243149	0.0245769	0.0247772	0.024963	0.0254677	0.0259312	0.0257338	0.025183	0.0253299	0.0262462	0.0269858	0.0272573	0.0269501	0.025593	0.0241529	0.0248352	0.0282071	0.0301061	0.0286429	0.0272445	0.0271861	0.0277412	0.0275812	0.026994	0.0277974	0.0295687	0.0296912	0.0281491	0.0276135	0.0293429	0.0291813	0.0271698	0.0277173	0.0304094	0.0300878	0.0275434	0.0264408	0.0277591
NWE	ESA	Lower	M	3	0.028968	0.0290435	0.0289023	0.0287773	0.0289588	0.0292368	0.0291469	0.0289923	0.029166	0.0293671	0.0297125	0.0304099	0.0308149	0.0303402	0.0295769	0.0297101	0.0307866	0.0316028	0.0318026	0.0316028	0.0304651	0.0290483	0.029706	0.033288	0.0354011	0.0337282	0.0319244	0.0316037	0.0323586	0.0327928	0.0325794	0.0334083	0.0351865	0.035335	0.0335985	0.0328637	0.0349414	0.0351151	0.0328378	0.0331082	0.0357103	0.0351856	0.0324107	0.0312897	0.0328724
NWE	ESA	Lower	M	3	0.0149368	0.0148543	0.0147276	0.0148482	0.0153247	0.0157366	0.0155882	0.0153866	0.0156545	0.0159535	0.0162525	0.0169156	0.0174615	0.0170742	0.0163096	0.0166029	0.0177645	0.0183057	0.0182169	0.0180074	0.0170021	0.0156536	0.0163761	0.0201934	0.0225749	0.0210174	0.0194413	0.019583	0.0205821	0.020717	0.0202304	0.0212232	0.0232486	0.0232853	0.021362	0.0207191	0.0229519	0.0231109	0.020858	0.0211428	0.0236516	0.0230579	0.0203138	0.0192513	0.0208247
NWE	ESA	Lower	M	3	0.011582	0.0117808	0.0118214	0.0118933	0.0121804	0.0124875	0.0124793	0.0125166	0.0129054	0.0132644	0.0136773	0.0143783	0.0148374	0.0144302	0.0136788	0.0138223	0.0147961	0.0154485	0.0156884	0.015562	0.0143308	0.0128787	0.0138155	0.0180711	0.0207094	0.0189806	0.0170976	0.0170131	0.0179642	0.0182005	0.0178263	0.018912	0.0209788	0.0210151	0.0191825	0.0186632	0.0207323	0.0203808	0.0179247	0.0185872	0.0217894	0.0215374	0.0187645	0.0176624	0.0192717
NWE	ESA	Lower	M	3	0.029844	0.02991	0.0297613	0.0297397	0.0301205	0.0306036	0.0306409	0.0305499	0.0307696	0.0310075	0.0314447	0.0323551	0.0329146	0.0323455	0.0316234	0.0321758	0.0334832	0.0341568	0.0342576	0.0337385	0.0320182	0.0305576	0.0319914	0.0364581	0.0385523	0.0366086	0.0350545	0.0352396	0.0361192	0.0360511	0.035529	0.0367247	0.038969	0.039127	0.0374724	0.0372121	0.0390581	0.0382045	0.0359158	0.0369128	0.0396152	0.0383216	0.0352885	0.0346965	0.0367629
NWE	ESA	Lower	M	3	0.0169375	0.0169164	0.0166031	0.0165274	0.0169975	0.0175676	0.0175453	0.0173802	0.0176263	0.0178878	0.0183352	0.019298	0.0199418	0.019473	0.0187974	0.0193747	0.0208225	0.0216436	0.0217477	0.0211836	0.0194264	0.0178639	0.0191833	0.0238584	0.026385	0.0243835	0.0225597	0.0227925	0.0239944	0.0241289	0.0235559	0.0247585	0.0271602	0.0273057	0.0254313	0.0250777	0.027245	0.0266393	0.0242657	0.0253505	0.0284609	0.0273782	0.0241381	0.0233423	0.0256303
NWE	ESA	Lower	M	3	0.0134159	0.0134536	0.0131935	0.0131729	0.0136014	0.0140378	0.0140026	0.013963	0.0142589	0.0144738	0.014948	0.0160653	0.0168325	0.0162661	0.015361	0.0157954	0.0172425	0.0180758	0.018205	0.0177986	0.0161098	0.0145292	0.0161078	0.0210312	0.0233263	0.0212462	0.019547	0.0197077	0.0208	0.0209424	0.0204991	0.0219303	0.0243455	0.0242244	0.0223144	0.0223006	0.0246064	0.0235542	0.0209407	0.0222271	0.0255997	0.0244834	0.0210789	0.0200851	0.0221282
NWE	ESA	Lower	M	3	0.0263935	0.0264843	0.0262827	0.0262589	0.026735	0.0272975	0.0273011	0.0271574	0.0273292	0.0275081	0.0280559	0.0292904	0.0301037	0.0295641	0.0287851	0.0292608	0.0304648	0.0310705	0.0312131	0.0307769	0.0290588	0.0277779	0.0298632	0.0351146	0.0371999	0.0346714	0.0327668	0.0330101	0.0342017	0.0343416	0.0339848	0.0355826	0.0380482	0.0378652	0.0359536	0.0360091	0.038198	0.0368859	0.034321	0.0358271	0.039148	0.0377203	0.0342916	0.0336219	0.0359815
NWE	ESA	Lower	M	3	0.0141339	0.0141151	0.0139414	0.0140831	0.014609	0.015004	0.0148811	0.0147868	0.0150605	0.0152756	0.0157813	0.0169553	0.0178119	0.0174246	0.0167052	0.0172046	0.0186142	0.0194548	0.0196987	0.0193271	0.0174899	0.0157097	0.0172886	0.0227097	0.0254116	0.0229351	0.0207354	0.0207266	0.0217649	0.0218927	0.0215657	0.0232217	0.0260298	0.0263606	0.0244563	0.0240075	0.0261099	0.0252533	0.0226614	0.0239493	0.0275555	0.0264888	0.0228197	0.0217279	0.024029
NWE	ESA	Lower	M	3	0.0195773	0.01951	0.0193242	0.0194271	0.0199986	0.0205312	0.0204684	0.0204028	0.0207604	0.0210334	0.0215566	0.0227508	0.0235436	0.0229035	0.0219228	0.0224373	0.0240803	0.0250577	0.0252637	0.024762	0.0227634	0.0210313	0.0230326	0.0289931	0.0318123	0.0291734	0.0269749	0.0272132	0.028533	0.0285789	0.027931	0.029576	0.03262	0.0327655	0.0305077	0.0302848	0.0329571	0.0319456	0.0290333	0.0305616	0.0344178	0.0329865	0.0290337	0.028039	0.0306035
NWE	ESA	Upper	M	3	0.0367716	0.0368861	0.0369523	0.0369326	0.0369778	0.0370099	0.0369015	0.0368519	0.0369315	0.0368229	0.0365086	0.0362806	0.036269	0.0363114	0.0361485	0.0358298	0.0355953	0.0355516	0.0356181	0.0357332	0.0356759	0.0350856	0.0343967	0.0347189	0.0356064	0.0354109	0.034757	0.0345008	0.0347258	0.0349645	0.0346737	0.0342704	0.0342247	0.0341796	0.0337249	0.0333049	0.0341436	0.03491	0.0339206	0.0329508	0.0334465	0.0340198	0.0333648	0.032451	0.0324139
NWE	ESA	Upper	M	3	0.021202	0.0214105	0.0213657	0.0210955	0.0210142	0.0212671	0.0213989	0.0212557	0.021211	0.0211971	0.0209943	0.0207841	0.0207557	0.020778	0.0205732	0.0203186	0.0204556	0.0208176	0.0209706	0.0209891	0.0207806	0.0200375	0.0193438	0.0199478	0.0212122	0.0210748	0.0203462	0.0200733	0.0201658	0.020233	0.0199449	0.0196778	0.019941	0.020151	0.0193822	0.0183614	0.0192509	0.0205709	0.0196761	0.018658	0.0193649	0.0202743	0.0198187	0.0188497	0.0185146
NWE	ESA	Upper	M	3	0.0546195	0.054712	0.0547945	0.0547647	0.0547508	0.0548414	0.0548349	0.0546776	0.0545009	0.0542666	0.0540746	0.0541018	0.0542539	0.0542588	0.0539792	0.0535684	0.0532746	0.0532525	0.0533671	0.0533564	0.0531391	0.0527076	0.0523424	0.0527393	0.0534818	0.0531522	0.0522977	0.0519789	0.0523118	0.0524436	0.0519344	0.0516067	0.0519968	0.0521962	0.0514469	0.0505671	0.0511677	0.052053	0.0512857	0.0505403	0.0512418	0.051857	0.0511377	0.0501539	0.0498956
NWE	ESA	Upper	M	3	0.00944833	0.00959171	0.00952279	0.00931474	0.00926524	0.00949752	0.00964463	0.00956847	0.00956968	0.00958746	0.00954981	0.00964558	0.0098291	0.00979229	0.00945707	0.00928978	0.00960462	0.00998249	0.0100738	0.0100167	0.00966477	0.00880597	0.00818944	0.00907102	0.010503	0.0103026	0.00948007	0.00930933	0.00978551	0.0100054	0.00952666	0.00933711	0.00995771	0.010276	0.00948402	0.00860589	0.00958938	0.0105369	0.00923037	0.00826938	0.00942407	0.0103455	0.0094869	0.00837515	0.00839018
NWE	ESA	Upper	M	3	0.0178513	0.0179387	0.0180005	0.017975	0.0179967	0.0181657	0.0182205	0.0181141	0.0181484	0.0182548	0.018314	0.0184496	0.0185679	0.0183603	0.0179291	0.0178284	0.0181344	0.0183163	0.0183378	0.0185014	0.0184002	0.0176585	0.0171583	0.0181902	0.0195399	0.0190599	0.018096	0.0179048	0.0182787	0.018381	0.0179833	0.0180491	0.0188966	0.0193028	0.0185044	0.0176068	0.01862	0.0196228	0.0184627	0.0176965	0.0187581	0.0193248	0.0183382	0.0173945	0.0176669
NWE	ESA	Upper	M	3	0.0150319	0.0150166	0.0149319	0.0148944	0.0150603	0.0153209	0.0153414	0.0152403	0.0153277	0.0154692	0.0156156	0.0158302	0.0159565	0.0158328	0.0155483	0.0154596	0.0156582	0.0158995	0.0161724	0.0163945	0.0159713	0.014934	0.0146414	0.0163748	0.0181033	0.0173064	0.0159686	0.0157231	0.0162948	0.0165426	0.0160696	0.015998	0.0168085	0.0170925	0.0161229	0.0153834	0.0167757	0.0176033	0.0159776	0.0151856	0.016667	0.0172996	0.0160487	0.0149729	0.0152572
NWE	ESA	Upper	M	3	0.0123638	0.012614	0.012587	0.0124556	0.0126174	0.012929	0.0129918	0.0129894	0.0131943	0.0132872	0.0132075	0.0132977	0.0135032	0.0134516	0.0131341	0.0131216	0.013683	0.01419	0.0142822	0.014185	0.0136134	0.0125116	0.0122054	0.0141153	0.016068	0.0153679	0.0141707	0.0141199	0.0148379	0.0150164	0.0143866	0.0144972	0.0157517	0.0161801	0.0149373	0.0139754	0.0155611	0.0165601	0.0149828	0.0144736	0.0161577	0.0164487	0.0147096	0.013479	0.0141278
NWE	ESA	Upper	M	3	0.0124921	0.0125751	0.0126031	0.0125637	0.0126578	0.0128587	0.0127641	0.0125446	0.0126303	0.0128034	0.0129694	0.0133174	0.0136015	0.0133847	0.0129046	0.0129617	0.0136144	0.0140969	0.0142631	0.014217	0.0134679	0.0123151	0.012377	0.0147734	0.0168069	0.0159495	0.0145705	0.014321	0.0149855	0.0153033	0.0149257	0.0152875	0.0166368	0.0169839	0.0156967	0.0148189	0.0162316	0.0166786	0.0148236	0.0143785	0.0162469	0.0166813	0.0151112	0.0140561	0.014693
NWE	ESA	Upper	M	3	0.0188528	0.0188797	0.0187966	0.0186224	0.0186968	0.0190437	0.0191375	0.0189805	0.0189331	0.0189707	0.0192181	0.0197471	0.0201027	0.0198825	0.0194259	0.0195578	0.0202685	0.0207248	0.0208242	0.020653	0.0197527	0.0186277	0.0190395	0.0218911	0.0238347	0.0225996	0.021135	0.0209984	0.0218045	0.0221746	0.0217894	0.0222229	0.0236113	0.0238269	0.022405	0.0216011	0.023347	0.0240392	0.0222706	0.0219509	0.0238422	0.0240671	0.0222546	0.0210725	0.0218299
NWE	ESA	Upper	M	3	0.0190293	0.0191914	0.019022	0.018842	0.0189862	0.0191915	0.0191049	0.0190712	0.0193272	0.0195718	0.0199035	0.0204308	0.020694	0.0203805	0.019938	0.0201633	0.0209757	0.0214437	0.0214726	0.0213627	0.020593	0.0194249	0.0197201	0.0225588	0.0245626	0.0232809	0.021665	0.0214017	0.0221579	0.0225302	0.0222057	0.0227439	0.0242055	0.0244482	0.023139	0.0225201	0.0240556	0.0241797	0.0224233	0.0226216	0.0246732	0.0243819	0.0223263	0.0214624	0.0225476
NWE	ESA	Lower	N	3	0.0266483	0.0266012	0.0265199	0.0264092	0.0263523	0.0264844	0.0266977	0.0267279	0.0266015	0.0264011	0.0261765	0.0261615	0.0263814	0.0263934	0.0260205	0.0257545	0.026007	0.0263792	0.0263983	0.0263317	0.0261942	0.0254831	0.0246613	0.0251233	0.0263707	0.0261684	0.0252693	0.0248564	0.0249716	0.0250884	0.0246858	0.0243753	0.0249084	0.0253887	0.0248127	0.0240655	0.0249899	0.0259562	0.02473	0.023457	0.0239824	0.0247689	0.024134	0.0228967	0.0223951
NWE	ESA	Lower	N	3	0.0708505	0.0704984	0.0701663	0.0699251	0.069871	0.0699714	0.0699691	0.0698238	0.0697366	0.0696429	0.069468	0.0693767	0.069352	0.0691294	0.0687461	0.068541	0.0686076	0.0686389	0.0684328	0.0681627	0.0678388	0.0672761	0.0667897	0.0669998	0.0674084	0.0669936	0.0663788	0.0660391	0.0657684	0.0654911	0.0651722	0.0649156	0.0649165	0.0648622	0.064409	0.0640895	0.064755	0.0650836	0.0641181	0.0633149	0.0634269	0.0634172	0.0626914	0.0618734	0.0616325
NWE	ESA	Lower	N	3	0.0299122	0.0297565	0.0295534	0.029404	0.0293628	0.0294968	0.0296199	0.029599	0.0295832	0.0295286	0.0293368	0.0292396	0.0294182	0.029438	0.0289669	0.0285616	0.0287535	0.0291598	0.0292092	0.0289686	0.0285906	0.028052	0.0278512	0.0287049	0.0295566	0.0290173	0.0282554	0.0281035	0.0281723	0.027973	0.0276867	0.0278034	0.0283231	0.0286906	0.0285191	0.0282487	0.0287994	0.0289721	0.0279547	0.0273001	0.0276015	0.0277205	0.0272291	0.0266905	0.0267119
NWE	ESA	Lower	N	3	0.0257796	0.0256079	0.0255184	0.0255583	0.0256123	0.0257126	0.0258209	0.0258361	0.0258551	0.0258026	0.025746	0.0260166	0.0263971	0.0263021	0.0257809	0.0254725	0.025688	0.0259472	0.0259356	0.025933	0.0257111	0.024974	0.0246719	0.0259686	0.027285	0.0266238	0.0255823	0.0252951	0.0254939	0.0254522	0.0249709	0.0249316	0.0257313	0.0262246	0.02563	0.0251182	0.0263455	0.0269853	0.0255642	0.0248396	0.0258233	0.0261177	0.0249802	0.0238624	0.023889
NWE	ESA	Lower	N	3	0.0359841	0.0357831	0.0355661	0.0353828	0.0353739	0.0355969	0.0358084	0.0358618	0.0358394	0.0356818	0.0355166	0.035689	0.0360779	0.0361145	0.0357006	0.0354389	0.0357117	0.0360816	0.0361613	0.0360664	0.0356436	0.0348304	0.0345345	0.0357545	0.0368162	0.035899	0.0348206	0.0347163	0.0352083	0.0353835	0.0348736	0.0346396	0.0352346	0.0355736	0.034888	0.0342943	0.035341	0.0358039	0.0343827	0.0338101	0.0349368	0.0352405	0.0341847	0.033176	0.0331328
NWE	ESA	Lower	N	3	0.0371085	0.0369519	0.0366696	0.036553	0.0367359	0.0369203	0.0368523	0.0366623	0.0366422	0.036722	0.0367759	0.0370123	0.0374028	0.0373867	0.0368014	0.0363705	0.0365407	0.036793	0.0368152	0.0367991	0.0363952	0.0354396	0.0351431	0.0367532	0.0381857	0.0372608	0.0361107	0.0360328	0.0365117	0.0365214	0.035955	0.0358999	0.0366259	0.0369242	0.0362562	0.0358269	0.0370436	0.0374682	0.0359417	0.0353379	0.0365942	0.0369945	0.0356634	0.0342813	0.0342039
NWE	ESA	Lower	N	3	0.0336684	0.0335503	0.0334706	0.033543	0.0337704	0.0339297	0.0338784	0.0337468	0.0336909	0.0336934	0.0338085	0.0341504	0.0344622	0.0343284	0.033973	0.0339451	0.0342388	0.03447	0.0345911	0.0345807	0.0340003	0.0329485	0.0326711	0.0341563	0.0353764	0.034545	0.0335877	0.0334938	0.0337745	0.0336537	0.0331591	0.0332041	0.0339954	0.0344721	0.0340371	0.0337101	0.0345116	0.0344	0.0330294	0.0327927	0.0339894	0.0342299	0.0330913	0.0319974	0.0321112
NWE	ESA	Lower	N	3	0.0592743	0.0590741	0.0586648	0.0584345	0.0585224	0.0586396	0.0585681	0.0584667	0.0585317	0.0586134	0.0587034	0.0589989	0.0592325	0.0589454	0.0583983	0.0583046	0.0587483	0.0590301	0.0588607	0.0584899	0.057819	0.057036	0.0572136	0.0588811	0.0598959	0.0590608	0.0582774	0.0582812	0.0585905	0.0585826	0.058342	0.0585581	0.0591671	0.0591539	0.0583056	0.057918	0.0589276	0.0588192	0.0573291	0.0571334	0.0581585	0.0576997	0.0561626	0.0553218	0.0558172
NWE	ESA	Lower	N	3	0.0308654	0.0306907	0.0303857	0.0302032	0.0302637	0.0304549	0.030503	0.0303665	0.0302734	0.0302262	0.030267	0.0306801	0.0311868	0.031033	0.0304476	0.0304836	0.0313398	0.032021	0.0320133	0.0316631	0.0309285	0.0298953	0.0299107	0.0321883	0.0340877	0.0330567	0.0315056	0.0310467	0.0315221	0.0318156	0.031469	0.0316953	0.0328397	0.0331837	0.0320708	0.0314287	0.0330625	0.0335581	0.031632	0.0309215	0.0322419	0.0324675	0.0310742	0.0300156	0.0305705
NWE	ESA	Lower	N	3	0.0407379	0.0404951	0.0401898	0.0401492	0.0404265	0.0406394	0.0404749	0.0402133	0.0402501	0.0404413	0.0405983	0.0409139	0.0413935	0.0414753	0.041065	0.0409201	0.0412943	0.04161	0.0416589	0.0415001	0.0407165	0.0395464	0.0395588	0.0418415	0.0436143	0.0425916	0.0413719	0.0413071	0.0417479	0.0417169	0.0412747	0.0415576	0.042682	0.042988	0.0419051	0.0412625	0.0426347	0.0428753	0.0411329	0.0408567	0.0424684	0.042546	0.0409208	0.0398252	0.0403925
NWE	ESA	Upper	N	3	0.0137411	0.013834	0.0136797	0.0135833	0.0136254	0.0137307	0.0137247	0.0135132	0.0133614	0.0132982	0.013279	0.0134426	0.0136195	0.0135446	0.01314	0.0126997	0.0127353	0.0130478	0.0131965	0.0133084	0.013169	0.0123799	0.0115104	0.011956	0.0134114	0.0135743	0.0129773	0.0127268	0.0128752	0.0129006	0.0122789	0.011806	0.0124313	0.0131704	0.0125918	0.0114838	0.0123	0.0136856	0.0127958	0.0117755	0.0124783	0.0132902	0.0127119	0.0115271	0.0110587
NWE	ESA	Upper	N	3	0.0353127	0.0354901	0.035162	0.0346531	0.0344226	0.034602	0.0347783	0.0346878	0.0345315	0.0342997	0.0341128	0.0342511	0.0344783	0.0343304	0.0337538	0.0332876	0.0333426	0.0335064	0.0335655	0.0338246	0.0338464	0.0330819	0.0322324	0.0326907	0.0339876	0.0339976	0.0333954	0.0332345	0.0335255	0.0336962	0.0331889	0.0328024	0.0334148	0.0338708	0.0329986	0.0319456	0.0327818	0.0337126	0.0324601	0.0314055	0.0323413	0.0333181	0.0326827	0.0315244	0.0311995
NWE	ESA	Upper	N	3	0.0677274	0.0675495	0.0672676	0.0671345	0.0670819	0.0669786	0.0667395	0.0664575	0.0663851	0.0664931	0.0666135	0.0667189	0.0666402	0.0662048	0.0657008	0.0654875	0.0654064	0.0651764	0.0650066	0.0649556	0.0646216	0.064152	0.0641621	0.0647128	0.0649248	0.0646107	0.0644307	0.0644608	0.064498	0.0643331	0.0639139	0.0634573	0.0631613	0.0629726	0.0627276	0.0625414	0.0624759	0.0621578	0.0618576	0.062091	0.0625246	0.0622186	0.0615613	0.0612203	0.0612099
NWE	ESA	Upper	N	3	0.0193101	0.0193161	0.0191161	0.0189067	0.0187707	0.0188052	0.0189084	0.0188667	0.0188375	0.0188753	0.0188592	0.0189669	0.0192257	0.0191212	0.0185513	0.0183513	0.0188985	0.0193177	0.019299	0.0194186	0.0192412	0.0181944	0.0172883	0.0182015	0.0199895	0.0199628	0.0192713	0.0192641	0.0197083	0.0198044	0.0191061	0.0185307	0.0190468	0.0197131	0.0191461	0.0183226	0.0195183	0.0206117	0.0193079	0.0184153	0.0194873	0.0201346	0.0191302	0.0179488	0.0179681
NWE	ESA	Upper	N	3	0.0485684	0.0485441	0.0482904	0.048114	0.0481559	0.048271	0.0482768	0.0482261	0.0482405	0.0481562	0.0480519	0.0482103	0.0483982	0.0482083	0.047782	0.0476609	0.0479759	0.0481802	0.0481134	0.0480266	0.0476307	0.046902	0.0467659	0.0479984	0.0490548	0.0484409	0.0476865	0.0475964	0.0477629	0.0476919	0.0473805	0.0474521	0.0480048	0.0481	0.0473619	0.0467867	0.0475305	0.0478093	0.046692	0.0462642	0.0471124	0.0473118	0.0464518	0.0457152	0.0458933
NWE	ESA	Upper	N	3	0.0295845	0.0295371	0.029211	0.0289649	0.0290405	0.0291828	0.0290346	0.028787	0.0288452	0.0290478	0.0292369	0.029585	0.0298857	0.0297197	0.0291466	0.0287582	0.0289612	0.0292458	0.0291821	0.0291267	0.028917	0.0281598	0.0277525	0.029088	0.0307992	0.0305205	0.0297116	0.0295996	0.0298932	0.0298183	0.0291893	0.029042	0.0298706	0.0302774	0.0294149	0.0286744	0.0297059	0.0301584	0.0287207	0.0282761	0.0298105	0.0304345	0.0293148	0.0281542	0.028071
NWE	ESA	Upper	N	3	0.0452426	0.0452315	0.0449849	0.0447837	0.044783	0.0448939	0.044887	0.0447324	0.0445967	0.0444347	0.0443806	0.0447137	0.0451443	0.0450855	0.0446102	0.0444421	0.0447588	0.0448927	0.0448084	0.0448457	0.0444247	0.0433411	0.042794	0.0441226	0.0457694	0.0453144	0.0444214	0.0445004	0.0451098	0.0450535	0.0441774	0.0439715	0.0450338	0.0455817	0.0445725	0.0435524	0.0444589	0.0450901	0.0438214	0.0434339	0.0449132	0.0453083	0.0439317	0.0427316	0.0428721
NWE	ESA	Upper	N	3	0.031234	0.0311688	0.0309136	0.0307142	0.0307371	0.0309651	0.0310344	0.0308484	0.0307831	0.0308146	0.0309243	0.0313513	0.031769	0.0315738	0.0309113	0.0305595	0.0307665	0.030915	0.0309227	0.0312091	0.0312041	0.0304113	0.0299571	0.0312892	0.0328625	0.0324157	0.0316261	0.0316334	0.0320357	0.0319904	0.0312417	0.0310348	0.0320612	0.0326507	0.0316133	0.0305419	0.0316995	0.0324974	0.0308764	0.0301604	0.0318625	0.0326875	0.0313973	0.0301239	0.0303103
NWE	ESA	Upper	N	3	0.0472098	0.0472829	0.0468483	0.0464898	0.0465401	0.0467137	0.0467186	0.0465939	0.0464912	0.0464379	0.0466405	0.0472087	0.0476176	0.0473297	0.0466512	0.0463888	0.0467114	0.0469283	0.0468691	0.0468529	0.0464986	0.0456063	0.0452836	0.0468126	0.0484108	0.047739	0.0466754	0.0466249	0.0472087	0.047246	0.0464346	0.0462251	0.0472243	0.047688	0.0466749	0.0457463	0.0468332	0.0475344	0.0462073	0.0458275	0.0473362	0.0476852	0.0461891	0.0448484	0.0450622
NWE	ESB	Lower	H	1	0.0139348	0.013826	0.0137523	0.0136544	0.0135285	0.0135455	0.0136829	0.0136572	0.0134713	0.0132722	0.0130645	0.012947	0.0131386	0.0134219	0.013279	0.012988	0.0130594	0.0130487	0.0127743	0.0129179	0.0132479	0.0126957	0.0114538	0.0112853	0.0125796	0.0128059	0.0119474	0.0113186	0.0113695	0.0117276	0.011546	0.011042	0.0111359	0.0115491	0.0110271	0.0099679	0.0108375	0.0125707	0.0116879	0.00984499	0.009841	0.0112729	0.0116407	0.0107114	0.00977765
NWE	ESB	Lower	H	1	0.0459565	0.0458687	0.0459164	0.0457806	0.045449	0.0452742	0.0452785	0.0451865	0.045031	0.0449326	0.0447699	0.0445617	0.0445523	0.0446677	0.0446046	0.0444091	0.0442079	0.0439312	0.0436778	0.0436637	0.0437465	0.04347	0.0427554	0.0422735	0.0424744	0.0424805	0.0421653	0.0419991	0.0420457	0.0420677	0.0416643	0.0410321	0.0408922	0.0410753	0.0408404	0.040553	0.0411518	0.0417076	0.0408915	0.0395706	0.0390875	0.0396507	0.040005	0.0396768	0.0391351
NWE	ESB	Lower	H	1	0.0101355	0.00996833	0.00990723	0.00991091	0.00986941	0.00988477	0.0100013	0.00997853	0.00976759	0.00956386	0.0093839	0.00922104	0.00928691	0.00953191	0.00958297	0.00945979	0.00940212	0.00927137	0.00910052	0.00934884	0.00966692	0.00907571	0.00784276	0.00767228	0.00893154	0.00919627	0.00844709	0.00802552	0.0083207	0.00863501	0.00805518	0.00719413	0.00729761	0.00789572	0.00750032	0.00653318	0.00734586	0.00897439	0.00819555	0.00652751	0.00647348	0.00759774	0.00786973	0.00719778	0.00649504
NWE	ESB	Lower	H	1	0.0293617	0.0292116	0.0291803	0.0290675	0.0288492	0.028838	0.0290865	0.0292015	0.0290045	0.0286329	0.0281875	0.0279356	0.0281872	0.028607	0.0286756	0.0285008	0.0282888	0.0279227	0.0275943	0.0277055	0.0279327	0.0275243	0.0265446	0.0261727	0.0268847	0.0270237	0.0265247	0.0262754	0.0263922	0.026494	0.0261251	0.0255423	0.0254127	0.0255888	0.0252987	0.0247991	0.0254995	0.0264386	0.0254576	0.0237427	0.0233938	0.02441	0.0247952	0.0242094	0.0235712
NWE	ESB	Lower	H	1	0.0221067	0.0220349	0.0221142	0.0221105	0.0219573	0.0219289	0.0220849	0.0221581	0.0220765	0.0218195	0.0213314	0.0209385	0.0209814	0.0211737	0.0211034	0.0209349	0.0209504	0.02088	0.0206367	0.0208026	0.0212181	0.0207943	0.0194487	0.0187227	0.0195662	0.0199395	0.0192962	0.0187122	0.0187445	0.0190458	0.0187445	0.0180392	0.0179368	0.0183446	0.0180583	0.0171919	0.0178248	0.0193554	0.0186588	0.0168035	0.0163401	0.0175105	0.0180725	0.0173571	0.0163235
NWE	ESB	Lower	H	1	0.0210714	0.0208011	0.020736	0.0207435	0.0207012	0.0206792	0.0206495	0.0204707	0.0202645	0.0200951	0.0197591	0.019469	0.0197082	0.0201763	0.020206	0.0199927	0.0199775	0.0198724	0.0195913	0.0197492	0.0201445	0.0197562	0.0186805	0.0183617	0.019121	0.019088	0.0185243	0.0184344	0.0187151	0.0188752	0.0183609	0.0174436	0.0172266	0.017746	0.0176351	0.0169885	0.0177809	0.0190347	0.017991	0.0161182	0.0159392	0.0173221	0.0178657	0.0171316	0.0162767
NWE	ESB	Lower	H	1	0.0119024	0.0117586	0.011833	0.0118167	0.0117125	0.0117574	0.0118407	0.0117059	0.0114802	0.0113103	0.0111919	0.0112237	0.0114592	0.0116745	0.0115884	0.0113119	0.0111227	0.0109719	0.0109108	0.0112643	0.0115767	0.0108955	0.00947706	0.00905182	0.0102582	0.0107334	0.0101908	0.00974046	0.00979128	0.0100434	0.00961023	0.00867881	0.0085247	0.00914848	0.00894479	0.00800176	0.00870849	0.0101435	0.00910243	0.00730222	0.00745756	0.00897355	0.0093448	0.00830158	0.00705238
NWE	ESB	Lower	H	1	0.0123215	0.0123961	0.0124113	0.0123636	0.0122233	0.0120996	0.0120451	0.0119348	0.011838	0.0118149	0.0116669	0.0114159	0.01141	0.0116482	0.0116885	0.0115356	0.0114747	0.0112744	0.0109541	0.0111808	0.011694	0.0112346	0.0097379	0.00894972	0.00983525	0.0101631	0.00948959	0.00891738	0.00884586	0.00896947	0.00856893	0.00786151	0.00791245	0.00862411	0.00848017	0.00747628	0.00800609	0.0095895	0.00878814	0.00680412	0.00653363	0.00802386	0.00858353	0.00760315	0.00633828
NWE	ESB	Lower	H	1	0.0171926	0.0171567	0.0172082	0.0172581	0.0172401	0.0172983	0.0173922	0.0173031	0.0170729	0.0167163	0.0162185	0.015913	0.0160796	0.0163953	0.0163608	0.0160917	0.0159718	0.0158219	0.0155926	0.0159	0.0164341	0.015944	0.0144258	0.0136036	0.0145074	0.0148917	0.0141991	0.0136443	0.0136748	0.013853	0.0134238	0.0126475	0.0126099	0.0132408	0.0131358	0.0122357	0.012698	0.0140814	0.0131214	0.0109424	0.0105344	0.0121762	0.0130598	0.012332	0.0110749
NWE	ESB	Lower	H	1	0.0227204	0.0226427	0.0226559	0.0226443	0.0225635	0.0225445	0.0226098	0.0225356	0.022265	0.0219465	0.0216901	0.0216049	0.0217331	0.0218401	0.0217035	0.0215084	0.0214504	0.0213171	0.0211239	0.0213124	0.0216503	0.0212558	0.0201485	0.0196697	0.0204753	0.020763	0.0202342	0.0197689	0.019664	0.0197256	0.0193755	0.0187092	0.0186652	0.0192582	0.0191857	0.0183978	0.0187831	0.0200195	0.0194162	0.0177895	0.0173728	0.0184614	0.0190316	0.0184434	0.0175968
NWE	ESB	Upper	H	1	0.0225872	0.022575	0.0225858	0.0225342	0.022546	0.0227958	0.0229482	0.0227087	0.0224082	0.0221931	0.0218481	0.0216106	0.0218449	0.0221682	0.0221211	0.0219917	0.0220363	0.0219494	0.0217799	0.0219753	0.0221483	0.0215655	0.0206998	0.0209507	0.0220772	0.0220442	0.0213323	0.0209791	0.0210865	0.0211772	0.0207083	0.0202843	0.0207418	0.021327	0.0208128	0.0199219	0.0208125	0.0221256	0.0211287	0.0196132	0.0197281	0.0207407	0.0207873	0.0199204	0.0191916
NWE	ESB	Upper	H	1	0.00866932	0.00853954	0.00858125	0.00861002	0.00854839	0.00864326	0.00878968	0.00867806	0.00851625	0.00845648	0.00828665	0.00819318	0.00847805	0.00873542	0.00859058	0.00845104	0.0085532	0.00841475	0.00814126	0.00841341	0.00873549	0.00826193	0.00768392	0.00838384	0.00956343	0.00917123	0.00827961	0.00817642	0.00867806	0.00887838	0.00838667	0.00812796	0.00882169	0.00939096	0.00880571	0.00820907	0.00943026	0.0103242	0.00882257	0.00746146	0.00823262	0.00945473	0.00922215	0.00824653	0.00778428
NWE	ESB	Upper	H	1	0.0467838	0.0466161	0.0465886	0.0466504	0.0466415	0.0466889	0.0467656	0.046575	0.0461325	0.0457116	0.0453948	0.0452528	0.0454236	0.0456539	0.0456668	0.0455935	0.0454471	0.0451076	0.0448223	0.0448991	0.0450145	0.0445853	0.0438447	0.0438719	0.0447319	0.0447365	0.0440324	0.0436368	0.0437313	0.0437575	0.0432897	0.0429049	0.0433023	0.0438114	0.0434661	0.0429716	0.0436783	0.0441713	0.0431167	0.0422845	0.0427669	0.043198	0.0426454	0.0417342	0.0412003
NWE	ESB	Upper	H	1	0.0457935	0.0457624	0.0457291	0.0457098	0.0456963	0.0456725	0.045539	0.0452553	0.0450003	0.0448196	0.0445409	0.0442663	0.0443601	0.0446837	0.0447591	0.0446309	0.0444313	0.0440536	0.0438476	0.0441207	0.0441971	0.0435371	0.042776	0.0430158	0.0438578	0.0436081	0.042834	0.0425534	0.0427451	0.042856	0.0425556	0.0423383	0.0426497	0.042747	0.0421	0.0418065	0.0430868	0.0437975	0.0425325	0.0414147	0.0417843	0.0423757	0.0419478	0.0410968	0.040762
NWE	ESB	Upper	H	1	0.043926	0.043831	0.043863	0.0439031	0.0438998	0.0439541	0.043881	0.0435841	0.0433597	0.0432751	0.0430576	0.0427213	0.0426559	0.0428915	0.0430203	0.04297	0.0428458	0.0426094	0.0424599	0.0425802	0.04261	0.0422288	0.0417692	0.04181	0.0420248	0.0416356	0.0410892	0.0408061	0.0407686	0.0407533	0.0405208	0.0403101	0.0404107	0.0404793	0.0401444	0.0399582	0.0405869	0.0408159	0.0400052	0.0393544	0.0395217	0.0398116	0.0396232	0.0392366	0.0389704
NWE	ESB	Upper	H	1	0.0286681	0.02863	0.0285492	0.0285538	0.0286427	0.0287162	0.0286175	0.0283573	0.0281283	0.0278798	0.0274621	0.0271485	0.0273558	0.0278181	0.0278706	0.0276036	0.027478	0.0273159	0.0270617	0.0272511	0.0276016	0.0271588	0.0260563	0.0257431	0.0267195	0.0269231	0.0262075	0.0257827	0.0259981	0.0262566	0.025862	0.0252483	0.0252912	0.0256258	0.0252522	0.024633	0.0253966	0.0263389	0.0251978	0.0235054	0.0234985	0.0247954	0.0251547	0.0243747	0.0235304
NWE	ESB	Upper	H	1	0.0247343	0.0245806	0.0246167	0.0246537	0.0246285	0.0247114	0.0247649	0.0245556	0.024336	0.0242448	0.0240858	0.0239667	0.0240832	0.0242512	0.0242539	0.0241969	0.0241854	0.0240358	0.023832	0.0239623	0.0240899	0.0234966	0.022499	0.0224678	0.0235716	0.0237376	0.0229721	0.0223815	0.0223609	0.0224576	0.0219418	0.021311	0.0216296	0.0224501	0.0223978	0.0219433	0.0229082	0.0237796	0.0224093	0.0208403	0.021193	0.0223969	0.0223491	0.0213338	0.0206645
NWE	ESB	Upper	H	1	0.0211778	0.0211599	0.0213335	0.021466	0.0214519	0.021494	0.0215778	0.0214189	0.0211426	0.0209674	0.0207725	0.020618	0.0207705	0.0210557	0.0210355	0.0207879	0.0206871	0.0206573	0.0205678	0.0207144	0.0208541	0.0201982	0.0189886	0.0188481	0.0201174	0.0203909	0.019695	0.0192942	0.0195008	0.0198097	0.019381	0.018652	0.0188558	0.0195262	0.0190691	0.0181315	0.0191281	0.0205141	0.0192764	0.0174855	0.0177672	0.0192535	0.0193675	0.0181943	0.0173151
NWE	ESB	Upper	H	1	0.0255429	0.0255078	0.0256241	0.0256721	0.0255738	0.0255163	0.0256199	0.0256129	0.0253501	0.0249944	0.0246958	0.0246144	0.0248959	0.0251834	0.0250029	0.0247083	0.0247261	0.0246568	0.0243597	0.0244518	0.0247862	0.0243392	0.0232375	0.0230824	0.024168	0.0242631	0.0234631	0.022954	0.0229771	0.0231121	0.0227315	0.0220934	0.0220893	0.0225299	0.0221916	0.0213805	0.0222123	0.0235411	0.0224735	0.0207087	0.020675	0.0218561	0.0220731	0.0212494	0.020591
NWE	ESB	Upper	H	1	0.0247773	0.024577	0.0244536	0.0243796	0.0242927	0.0244275	0.024726	0.0247519	0.024473	0.0241032	0.0237266	0.0236147	0.0239571	0.0242877	0.0241816	0.0239485	0.0238692	0.0235927	0.0232131	0.0234878	0.0240275	0.0235959	0.0223846	0.0220077	0.0228748	0.0230067	0.0225469	0.022471	0.0226355	0.0225648	0.0219319	0.021253	0.0214385	0.0219936	0.0217447	0.0212425	0.0223072	0.0235524	0.022425	0.0205939	0.0204226	0.0215587	0.0218298	0.0210631	0.0203508
NWE	ESB	Lower	M	1	0.0131945	0.0130928	0.0130854	0.0132245	0.0133605	0.0134186	0.0132982	0.0130633	0.0129555	0.0128214	0.0124526	0.0122017	0.0124441	0.0128236	0.0127996	0.0125551	0.0124381	0.0122467	0.0120795	0.0124508	0.0128442	0.012338	0.0114225	0.0116841	0.012992	0.0129128	0.0118605	0.0112675	0.0113421	0.0114819	0.0110255	0.0104021	0.0105863	0.0112148	0.0110519	0.0104884	0.0114483	0.0126098	0.0112419	0.00917321	0.00904961	0.0103279	0.0106679	0.0100034	0.00937852
NWE	ESB	Lower	M	1	0.0138264	0.013775	0.0137362	0.0137333	0.0137516	0.0138733	0.0140587	0.0141301	0.014045	0.0137936	0.0135403	0.0136368	0.0140412	0.0142594	0.0141562	0.0141154	0.0141399	0.0138127	0.013475	0.013713	0.0139395	0.0134057	0.0126875	0.0130542	0.0141388	0.0139663	0.0130405	0.0126158	0.0129173	0.0131959	0.0128355	0.012588	0.0132342	0.0138216	0.0132286	0.0123599	0.013205	0.0142593	0.0131074	0.0116745	0.0119244	0.0128797	0.0128393	0.0120193	0.0114463
NWE	ESB	Lower	M	1	0.0223618	0.0221478	0.0220683	0.0221289	0.022222	0.0222782	0.0222645	0.0221529	0.0219791	0.0218101	0.0217379	0.0218704	0.0221725	0.02225	0.0218519	0.0214393	0.0214245	0.0215224	0.021568	0.0217871	0.0219161	0.0214209	0.0205412	0.0203886	0.0211545	0.021143	0.0203736	0.0198594	0.0198994	0.0199842	0.0195095	0.0188973	0.0189767	0.0193743	0.0190399	0.0183375	0.0189083	0.019905	0.0190799	0.0175925	0.0174092	0.0184163	0.0187603	0.0181779	0.0175865
NWE	ESB	Lower	M	1	0.0103773	0.0102129	0.0101512	0.0101586	0.0102939	0.0105059	0.0105333	0.0103212	0.0100676	0.00980929	0.00955557	0.00960836	0.0100674	0.0104091	0.010345	0.0102256	0.010132	0.00978321	0.00954084	0.00995675	0.0103199	0.00961462	0.00841256	0.00837145	0.00950475	0.00955124	0.00873196	0.00831642	0.00864835	0.0090034	0.00843176	0.00756107	0.00766482	0.00830603	0.00805576	0.00731831	0.00816577	0.00948065	0.00848141	0.00678464	0.00670371	0.00770234	0.00781922	0.00706397	0.0064408
NWE	ESB	Lower	M	1	0.0160738	0.0158838	0.015911	0.0160721	0.0162659	0.0165081	0.0166352	0.0164551	0.0161544	0.0158996	0.0156914	0.0157332	0.0161213	0.0163778	0.0161591	0.0158968	0.0159084	0.0158329	0.0156644	0.0158597	0.0160355	0.0153752	0.0142547	0.01422	0.0153864	0.0155115	0.0148343	0.0145462	0.014706	0.0147508	0.0141796	0.0135155	0.0137601	0.0144715	0.0142122	0.0133022	0.0138076	0.0148763	0.0138364	0.0120796	0.0118935	0.0130144	0.0132691	0.0122886	0.0112455
NWE	ESB	Lower	M	1	0.0165106	0.016502	0.0164255	0.0163088	0.0163378	0.0165565	0.0166907	0.0165537	0.016251	0.0159216	0.0156517	0.0155916	0.0158637	0.0161724	0.016137	0.0159786	0.015943	0.015827	0.0157513	0.0160953	0.0164047	0.0158964	0.0149388	0.014925	0.0158732	0.0157644	0.0148559	0.0143421	0.01449	0.0147389	0.0144367	0.013995	0.0142422	0.0148028	0.0145152	0.0136978	0.0142575	0.0153908	0.0144966	0.0128299	0.0126678	0.0138401	0.0141458	0.013242	0.0122335
NWE	ESB	Lower	M	1	0.0347478	0.0347585	0.0347984	0.034765	0.0345655	0.0344144	0.034406	0.0342983	0.0340895	0.0339462	0.0338583	0.0339155	0.0342195	0.0344588	0.0343274	0.0340358	0.0338163	0.0335485	0.0333502	0.0335493	0.0337278	0.0331827	0.0322144	0.0319882	0.0326571	0.0326226	0.0319997	0.031669	0.031719	0.0317362	0.031351	0.0308744	0.0309581	0.0314362	0.0313817	0.0308884	0.0313266	0.0320059	0.0309637	0.02928	0.0288861	0.0297181	0.0300296	0.0295025	0.0288618
NWE	ESB	Lower	M	1	0.0216815	0.0216251	0.0217835	0.0218875	0.0217824	0.021673	0.0217068	0.0217975	0.0217688	0.0215578	0.0213648	0.021393	0.0215972	0.0217008	0.0215562	0.021454	0.0215328	0.0214228	0.0212242	0.0214193	0.0215736	0.0209984	0.0201227	0.0201086	0.0209315	0.0209853	0.0204552	0.0201652	0.0201417	0.01997	0.0194732	0.0190918	0.019258	0.019529	0.0190826	0.0183691	0.0190029	0.0199742	0.0191217	0.0177849	0.0178307	0.0188243	0.0190023	0.0182418	0.0174858
NWE	ESB	Lower	M	1	0.0150271	0.0147891	0.0147615	0.0148674	0.0149227	0.0149986	0.0150928	0.0150211	0.0148622	0.0147046	0.01455	0.0146015	0.0149542	0.0152149	0.015066	0.0148449	0.014829	0.0147341	0.014621	0.0148452	0.0149333	0.0142747	0.013304	0.0131726	0.0138998	0.0138447	0.0132081	0.0128766	0.0129239	0.0129894	0.0126587	0.0121991	0.0122877	0.0126334	0.0123317	0.0117767	0.012493	0.0135063	0.0126275	0.0109885	0.0105639	0.0114532	0.0118378	0.0112136	0.0103481
NWE	ESB	Lower	M	1	0.010974	0.0110219	0.0111985	0.0112201	0.0110316	0.0110224	0.0113582	0.0114696	0.0112007	0.0106627	0.00953797	0.00837187	0.00846645	0.00960827	0.0100664	0.00956283	0.00945154	0.00989608	0.0104344	0.0118146	0.0131025	0.0117389	0.00836468	0.00708988	0.00939714	0.0101667	0.00856557	0.00701931	0.00651965	0.00693911	0.00732889	0.00733137	0.00772438	0.00887969	0.00982875	0.00895141	0.00698749	0.00782084	0.00917501	0.00721202	0.00381668	0.00506017	0.00921168	0.0106833	0.00757093
NWE	ESB	Upper	M	1	0.00973953	0.00974507	0.00982704	0.00976011	0.00965271	0.00975588	0.0099316	0.0099236	0.00975109	0.00942684	0.00893761	0.00859784	0.00880352	0.00928727	0.00933897	0.0090047	0.00878659	0.00857975	0.00842812	0.00887974	0.0094336	0.00891732	0.00747176	0.00687415	0.00800731	0.00841704	0.00764265	0.00697746	0.00699033	0.00728715	0.00683285	0.00584867	0.00567883	0.00627555	0.00609472	0.00510254	0.00563046	0.00734071	0.00670559	0.00483134	0.00476661	0.00642522	0.00693527	0.0058742	0.00450174
NWE	ESB	Upper	M	1	0.0170886	0.0172866	0.0174309	0.0172794	0.0170317	0.0170833	0.0173001	0.0172963	0.0171532	0.0169609	0.016578	0.0162203	0.016241	0.0164652	0.0164565	0.0161922	0.0159483	0.0157513	0.0156506	0.0160297	0.0165112	0.0159684	0.0144279	0.0136667	0.0146778	0.0151354	0.0145744	0.0141357	0.0141696	0.0143664	0.0140217	0.0133209	0.0133051	0.013869	0.013628	0.0126495	0.0131934	0.0147471	0.0139249	0.0118156	0.0114061	0.0129914	0.0137098	0.012834	0.011579
NWE	ESB	Upper	M	1	0.0209231	0.0209353	0.020833	0.0205118	0.0202489	0.0203501	0.0205483	0.0204649	0.0202419	0.020017	0.0196613	0.0193817	0.0195027	0.0197023	0.0195852	0.0193788	0.0192451	0.0189124	0.0186055	0.0189812	0.0195768	0.019141	0.0177283	0.0170134	0.0178378	0.0181136	0.0174904	0.016952	0.0168447	0.0169901	0.0166135	0.0158376	0.0158414	0.0165585	0.0164672	0.0155844	0.01615	0.0176705	0.0168574	0.0147976	0.0143226	0.0156814	0.0162721	0.0154686	0.0145145
NWE	ESB	Upper	M	1	0.0233077	0.0231692	0.0231998	0.0232818	0.0232455	0.0232222	0.0232688	0.0231925	0.0229801	0.0227379	0.0224765	0.022392	0.022709	0.0230628	0.0229896	0.022676	0.0224075	0.0220718	0.0217584	0.0219146	0.0222669	0.021921	0.0208843	0.0203373	0.0209598	0.0213035	0.0209593	0.0205521	0.0204531	0.0205978	0.0202888	0.0195173	0.0192908	0.0197496	0.0196716	0.0190327	0.0195422	0.0207295	0.0201539	0.0186777	0.0183955	0.019422	0.0197514	0.0189327	0.0178935
NWE	ESB	Upper	M	1	0.0243459	0.0241675	0.023959	0.0238217	0.0237732	0.0239064	0.0240725	0.0239688	0.0236844	0.0233928	0.0230966	0.0229959	0.0232397	0.0234604	0.0233156	0.0230021	0.0227638	0.022545	0.0224772	0.0228241	0.0230882	0.0224337	0.0211095	0.0206321	0.021505	0.0215986	0.0208557	0.0205384	0.0208193	0.0208977	0.0200977	0.0191446	0.019266	0.0199526	0.01978	0.0191071	0.0198405	0.0211924	0.0203701	0.0184085	0.0177727	0.0188861	0.0194696	0.0187343	0.0176413
NWE	ESB	Upper	M	1	0.0109751	0.0108022	0.0106565	0.0105784	0.0106369	0.0109546	0.0112467	0.011104	0.0107723	0.0105898	0.0104231	0.0102606	0.0103614	0.0105797	0.0105091	0.0102855	0.0101386	0.00982656	0.00953604	0.00988623	0.010443	0.0101124	0.00897646	0.00848652	0.0092541	0.00933004	0.00859058	0.00822275	0.00847714	0.00866258	0.00801404	0.00714449	0.00732869	0.008081	0.00780468	0.00686473	0.00749716	0.00889313	0.00797745	0.00612038	0.00598779	0.00736931	0.00785737	0.00709123	0.00611349
NWE	ESB	Upper	M	1	0.0145402	0.0145099	0.0145452	0.0146167	0.0146827	0.014789	0.014915	0.0148629	0.0146174	0.0143246	0.0139927	0.013691	0.0137439	0.0141391	0.0142578	0.0139749	0.013771	0.0136482	0.0134253	0.0134811	0.0137463	0.0132937	0.0120159	0.0114079	0.0122805	0.0125534	0.0118627	0.0113257	0.0113757	0.0116131	0.0112136	0.0104664	0.0105422	0.0112108	0.0109122	0.00976229	0.0102277	0.0119982	0.011417	0.00938093	0.00890356	0.0104752	0.0113594	0.0106146	0.00929533
NWE	ESB	Upper	M	1	0.0294395	0.0294422	0.0296259	0.0296375	0.0294095	0.0292931	0.0293486	0.0292822	0.0290842	0.028867	0.028592	0.0284394	0.0286578	0.0289683	0.0289113	0.0285484	0.028222	0.0280169	0.0279319	0.0281128	0.0282871	0.0278489	0.0269348	0.0267496	0.0276105	0.0276523	0.0269013	0.0265358	0.0268775	0.0272891	0.0269194	0.0260331	0.0256916	0.0260691	0.0260708	0.0255795	0.0259881	0.026792	0.0260499	0.0246282	0.0242938	0.0251418	0.0254042	0.0246086	0.0236557
NWE	ESB	Upper	M	1	0.0143613	0.0141543	0.0141431	0.0140915	0.0139682	0.0141157	0.0144596	0.0144859	0.0141307	0.013721	0.0135007	0.0136255	0.0140254	0.0142919	0.0141783	0.0139536	0.0138528	0.013644	0.0133885	0.0135488	0.0137468	0.013184	0.0121872	0.0121249	0.0131597	0.013273	0.0124968	0.0119222	0.0119453	0.0121645	0.0117745	0.0110867	0.0111015	0.0116196	0.0113853	0.010502	0.0111022	0.0126883	0.0121162	0.0104197	0.0100168	0.0110639	0.0115991	0.0110601	0.0101938
NWE	ESB	Upper	M	1	0.0314138	0.0313156	0.0312182	0.0311024	0.0310646	0.0311615	0.0312338	0.0311179	0.0308484	0.0305228	0.0303271	0.0304151	0.030685	0.0308095	0.0306691	0.0305748	0.0306055	0.0304752	0.0303151	0.0303561	0.0303084	0.0298568	0.0291903	0.0290778	0.0296768	0.0297026	0.0292325	0.0290875	0.0293035	0.0293057	0.0287319	0.028068	0.0280538	0.0284074	0.0282447	0.0277821	0.0281179	0.0286828	0.0280113	0.0268381	0.0265989	0.0274322	0.0278092	0.0272034	0.0262935
NWE	ESB	Lower	N	1	0.0113697	0.0112979	0.011175	0.0111316	0.0112026	0.0112462	0.0111338	0.0109902	0.0110563	0.011169	0.0110739	0.0109423	0.0110018	0.0111318	0.0110132	0.0108217	0.0110324	0.0112265	0.0110048	0.0110472	0.0112355	0.0106392	0.00981614	0.0103803	0.0117469	0.011624	0.0107974	0.010391	0.0105242	0.0107916	0.0105104	0.0102539	0.0109451	0.0115096	0.010534	0.00943829	0.0108483	0.0122476	0.0108589	0.00972084	0.0108602	0.0119022	0.011024	0.00967522	0.00956026
NWE	ESB	Lower	N	1	0.0163306	0.0164797	0.0164533	0.0163549	0.0163943	0.0165315	0.0165375	0.0164736	0.0165023	0.0163538	0.0159794	0.015882	0.0162104	0.0164768	0.0163336	0.0160749	0.0161222	0.0161608	0.0159032	0.0159089	0.0160451	0.0154066	0.0145012	0.0150657	0.0166384	0.016615	0.0157678	0.015528	0.0158279	0.0158178	0.0151263	0.0149005	0.0159679	0.0166769	0.0155864	0.0142633	0.0153528	0.0168047	0.0157872	0.0148677	0.015861	0.0167037	0.0159667	0.014918	0.0149316
NWE	ESB	Lower	N	1	0.0167669	0.0167582	0.0167455	0.0168237	0.0168966	0.0168201	0.0167043	0.0167063	0.016754	0.0166518	0.0164908	0.0165397	0.0166572	0.0165047	0.0162403	0.0162749	0.0165659	0.016608	0.0164268	0.016481	0.0164955	0.0159403	0.015327	0.0158839	0.0170438	0.0168656	0.0161233	0.0158877	0.0161863	0.0163574	0.0158104	0.0154239	0.0161236	0.0166846	0.0159333	0.0152938	0.016474	0.0171517	0.0159306	0.0153483	0.0164064	0.0168748	0.015799	0.0147057	0.0148946
NWE	ESB	Lower	N	1	0.0394167	0.0394865	0.0394848	0.0394399	0.0394554	0.0393788	0.0391847	0.039029	0.0389386	0.0388164	0.0386919	0.0387373	0.0389032	0.0389007	0.0387259	0.0387056	0.0388435	0.038641	0.0381851	0.0380608	0.0380506	0.0376975	0.0374644	0.0381198	0.0388759	0.0384824	0.0378636	0.0377269	0.0378569	0.0377741	0.0372005	0.0368224	0.0373787	0.0379015	0.0372831	0.0365927	0.0372591	0.0377333	0.0369508	0.0365509	0.0371238	0.0372963	0.0364431	0.0355113	0.0355283
NWE	ESB	Lower	N	1	0.0239455	0.0239048	0.0238993	0.0239451	0.0240044	0.0240442	0.0240714	0.0240993	0.0241149	0.0239648	0.0236841	0.023606	0.0237608	0.0237917	0.0235994	0.0235444	0.0238311	0.0239369	0.023628	0.0235245	0.0235243	0.0228678	0.0220812	0.0226864	0.0240936	0.0239733	0.0231495	0.0228737	0.0231576	0.0233411	0.0228345	0.0224153	0.0229981	0.0235493	0.0227877	0.0218424	0.0228301	0.0237748	0.0225337	0.0216493	0.0227391	0.0236415	0.0228539	0.0216571	0.0214905
NWE	ESB	Lower	N	1	0.0224997	0.0224734	0.0223561	0.0222558	0.0222542	0.0223045	0.0223513	0.0223505	0.0223128	0.0221655	0.021904	0.0217985	0.0219836	0.0221566	0.022001	0.021799	0.0220072	0.0222328	0.0220866	0.0220765	0.0220817	0.0213923	0.0206079	0.0212915	0.0228364	0.0227556	0.0217273	0.0211103	0.0212857	0.0217193	0.0214853	0.0211025	0.0215458	0.0220458	0.0214415	0.0207765	0.0218956	0.0225575	0.0210185	0.020102	0.0213783	0.0224039	0.0215494	0.0202721	0.0201591
NWE	ESB	Lower	N	1	0.00875034	0.008624	0.00851086	0.00853048	0.00871301	0.00889457	0.00893458	0.00891878	0.00898979	0.00895107	0.00866076	0.00846065	0.00859879	0.00872506	0.00850841	0.00837898	0.00870835	0.00886554	0.00863991	0.00874063	0.00886886	0.00815204	0.00716658	0.00756985	0.00903059	0.00907611	0.0083035	0.00798315	0.00819388	0.00842874	0.00810772	0.00787773	0.00855198	0.00898139	0.0080188	0.00702447	0.00824397	0.0095463	0.00843998	0.00748524	0.00855867	0.0096512	0.00892574	0.0075716	0.00728763
NWE	ESB	Lower	N	1	0.0128139	0.0127609	0.0125282	0.012357	0.0123653	0.0124689	0.0125947	0.0126458	0.0126234	0.0125438	0.0124236	0.0124693	0.012726	0.0128057	0.0125078	0.0123164	0.0126171	0.0128142	0.0125483	0.0124619	0.0125057	0.0118923	0.0110675	0.0115808	0.0130184	0.0130382	0.0122831	0.0119827	0.0122607	0.0124529	0.0118931	0.0114903	0.0122535	0.0129203	0.0121098	0.0110715	0.0120516	0.0131122	0.0118444	0.0108101	0.0119624	0.0131504	0.0125547	0.0113794	0.0109852
NWE	ESB	Lower	N	1	0.0153186	0.0154568	0.0154361	0.0153636	0.015365	0.0153565	0.0153069	0.0153302	0.0154855	0.0155187	0.0153009	0.0151732	0.0152868	0.0153334	0.0151973	0.015222	0.0155163	0.0155188	0.0152193	0.0152606	0.0152748	0.0145971	0.0138762	0.014418	0.0157053	0.0156759	0.0148867	0.0144859	0.0147803	0.0151864	0.0148706	0.0145733	0.0152387	0.0156675	0.0146804	0.0136241	0.0145352	0.0154013	0.0141422	0.0132429	0.0144215	0.0155776	0.0149389	0.0138073	0.0137952
NWE	ESB	Lower	N	1	0.0115239	0.0114188	0.0113558	0.0115355	0.0117636	0.0117327	0.0115129	0.0114434	0.0115984	0.0116301	0.0114173	0.0112703	0.0113173	0.0113439	0.0112364	0.0112619	0.0115833	0.0116727	0.0113647	0.0113057	0.0113507	0.0107891	0.0100801	0.0105604	0.011847	0.0118708	0.0112079	0.0109741	0.0112404	0.011408	0.0109051	0.0105912	0.011448	0.0121538	0.0112538	0.0101034	0.0110692	0.0122008	0.010994	0.00991603	0.0108477	0.011766	0.0110355	0.0100292	0.0101396
NWE	ESB	Upper	N	1	0.00647715	0.00650085	0.00631637	0.0061545	0.00616279	0.00619408	0.00617528	0.00622924	0.00637356	0.00631234	0.00602349	0.00597872	0.00626702	0.00639375	0.00621138	0.00620867	0.00663422	0.00687755	0.00670032	0.00670972	0.00667116	0.00589809	0.00518916	0.00610358	0.00767514	0.00747587	0.00653543	0.00611865	0.00626347	0.00642706	0.00614829	0.00623293	0.00728966	0.00782746	0.00682051	0.00587337	0.00702175	0.00788392	0.0064653	0.0055894	0.00684467	0.00780176	0.006998	0.00597023	0.00611945
NWE	ESB	Upper	N	1	0.030598	0.0307578	0.0307935	0.0307405	0.0307126	0.0306487	0.0305106	0.0304244	0.0304863	0.0305428	0.0304953	0.0304831	0.0305024	0.0303947	0.0301916	0.0302109	0.0305625	0.0306827	0.0304322	0.0303021	0.0300095	0.0291899	0.0286443	0.0295238	0.0308043	0.0304673	0.0296304	0.029487	0.029809	0.0297692	0.0290695	0.0287445	0.0295319	0.0300422	0.0290324	0.0278407	0.0286701	0.0298189	0.0290259	0.0283704	0.0291973	0.0297783	0.0290641	0.0281478	0.0281168
NWE	ESB	Upper	N	1	0.0290419	0.0290056	0.0288552	0.0287792	0.028844	0.0288155	0.0286062	0.0284673	0.0285481	0.0286802	0.0287898	0.028937	0.028899	0.028546	0.028308	0.0285279	0.0288812	0.0288277	0.0285524	0.0284474	0.0281939	0.0277135	0.027774	0.0287565	0.0293914	0.0289755	0.0285246	0.0283636	0.028326	0.0281204	0.0276947	0.0276977	0.0283408	0.0285156	0.0276792	0.0270653	0.0277507	0.0281126	0.0274919	0.0275129	0.0283158	0.0281596	0.0270439	0.0264292	0.0269804
NWE	ESB	Upper	N	1	0.0201301	0.0199866	0.0199048	0.0200129	0.0201815	0.0202386	0.0201965	0.020222	0.0204002	0.0204878	0.0203892	0.0203596	0.0204167	0.0202978	0.0200218	0.0200167	0.0203938	0.0205939	0.0205473	0.0206174	0.0203559	0.0194888	0.0190976	0.020507	0.0222279	0.0218476	0.0207718	0.0203649	0.0206245	0.0207625	0.0201676	0.0198655	0.0207311	0.0212901	0.0203191	0.0193998	0.020601	0.0214554	0.0201001	0.0194638	0.0208384	0.0215028	0.0203842	0.0192136	0.0192804
NWE	ESB	Upper	N	1	0.0163792	0.0163329	0.0161667	0.0161648	0.0163993	0.0166405	0.0166755	0.0166279	0.0166717	0.0165877	0.0163688	0.016479	0.0169069	0.0170365	0.0167987	0.016824	0.0172607	0.0174169	0.0172338	0.0172401	0.0169184	0.0158675	0.0153851	0.016942	0.0187293	0.0181981	0.0171023	0.0169123	0.0173948	0.0176527	0.017205	0.0170722	0.017939	0.0182714	0.0171301	0.0163597	0.0179009	0.0187953	0.0174052	0.0169539	0.0184188	0.0188455	0.0175422	0.0164503	0.0167169
NWE	ESB	Upper	N	1	0.0162766	0.0163048	0.0164044	0.0165381	0.0166854	0.0167104	0.0165846	0.0165913	0.0167896	0.0168096	0.0166864	0.0167619	0.0169144	0.0168483	0.0166775	0.0168035	0.0172141	0.0173327	0.0171667	0.0171144	0.0168118	0.0160946	0.0159513	0.0172434	0.0183582	0.0177992	0.0171119	0.0171505	0.0175756	0.0176005	0.017033	0.0170226	0.0179732	0.0181979	0.0169987	0.0162318	0.0174037	0.0178956	0.0166912	0.0165013	0.017915	0.0183115	0.0171783	0.0163085	0.0167228
NWE	ESB	Upper	N	1	0.012697	0.0124843	0.0122376	0.012339	0.0127176	0.0128839	0.0127356	0.0126562	0.0128137	0.0129029	0.0127905	0.012811	0.0130558	0.0131552	0.0130226	0.0130975	0.013473	0.0134943	0.0132295	0.0133789	0.0133774	0.0125812	0.0121128	0.0133858	0.0148406	0.0143446	0.0134949	0.0133336	0.0136324	0.0137464	0.0131809	0.0130624	0.0141901	0.0148335	0.0138239	0.012909	0.0141738	0.0150606	0.0137558	0.0132188	0.0146847	0.0153872	0.0140907	0.0126258	0.0125916
NWE	ESB	Upper	N	1	0.0181922	0.0181713	0.0180767	0.0181077	0.0183666	0.0185564	0.0184592	0.0183401	0.01838	0.0183504	0.0183452	0.0186881	0.0190689	0.0189315	0.0184771	0.0184022	0.0188597	0.0191198	0.018924	0.0188189	0.0185535	0.0176839	0.0172483	0.0186563	0.0203292	0.0198333	0.0187365	0.0184523	0.0188416	0.0189749	0.0183205	0.0180573	0.0190593	0.0197345	0.0187413	0.0176694	0.0187807	0.0197139	0.0184826	0.0179283	0.0192544	0.0198661	0.018706	0.0174034	0.0174166
NWE	ESB	Upper	N	1	0.0133362	0.0132208	0.0132369	0.0134898	0.0138312	0.0139212	0.0136305	0.0134359	0.0137405	0.0140811	0.0140663	0.0140305	0.0141841	0.0142348	0.0140726	0.0141422	0.0146092	0.0148251	0.0147072	0.0148488	0.0146798	0.0136131	0.0129966	0.0143808	0.015994	0.0154742	0.0144897	0.0143166	0.0146823	0.0147373	0.014289	0.0145091	0.0157914	0.016373	0.015303	0.0143914	0.0156263	0.0162332	0.0146455	0.014084	0.0157063	0.0164727	0.0152889	0.0141726	0.014561
NWE	ESB	Upper	N	1	0.023913	0.0239727	0.0240126	0.0241359	0.0242692	0.0242819	0.0241632	0.0241293	0.0243099	0.0243669	0.0242272	0.024354	0.0247114	0.0247089	0.0243925	0.0244876	0.0251307	0.0254504	0.0252175	0.0250436	0.0246612	0.0237454	0.023451	0.0250806	0.0268051	0.02628	0.0252086	0.024896	0.0252121	0.0254169	0.0249873	0.0249082	0.025969	0.0265929	0.0255038	0.0244312	0.0254361	0.0259389	0.0244591	0.0240374	0.025639	0.026301	0.0250109	0.0236741	0.0238668
NWE	ESB	Lower	H	2	0.0228971	0.0229956	0.0228659	0.0227974	0.0230314	0.0234336	0.0235013	0.023158	0.0228803	0.0227987	0.022923	0.0234529	0.024049	0.0239799	0.0233805	0.0232772	0.0238776	0.0241104	0.0238428	0.0237513	0.0234349	0.0227311	0.0228999	0.0249408	0.0265011	0.0255024	0.0242003	0.0239608	0.0245048	0.0247872	0.024518	0.0250954	0.0266931	0.027016	0.0254587	0.0242926	0.0255432	0.0262027	0.0247591	0.0245794	0.0262758	0.0263276	0.0246044	0.0234791	0.0240335
NWE	ESB	Lower	H	2	0.0148323	0.0148123	0.0146031	0.0145449	0.0148094	0.0152147	0.0153708	0.0152739	0.0151757	0.0150978	0.0152485	0.0158662	0.0164692	0.01627	0.0155928	0.0155886	0.0162422	0.016472	0.0164251	0.0165839	0.0160908	0.0150614	0.0153239	0.0177541	0.0193459	0.0181445	0.0168405	0.0168021	0.0175773	0.0179773	0.0177501	0.018271	0.0197077	0.0200931	0.0188981	0.0181044	0.0194097	0.0196843	0.0178955	0.017536	0.01907	0.0190281	0.0174706	0.016739	0.0176891
NWE	ESB	Lower	H	2	0.0446904	0.0445455	0.0443235	0.0442873	0.0444942	0.044683	0.0445959	0.0444614	0.0445048	0.0445591	0.0447769	0.0453947	0.0458027	0.0453	0.0444227	0.0442273	0.0447723	0.0451557	0.0451228	0.0449326	0.0442965	0.0435335	0.0439977	0.0461416	0.0472297	0.0460544	0.045093	0.0451862	0.0456123	0.045468	0.0451526	0.0459546	0.0473947	0.0473861	0.045941	0.0451126	0.0460235	0.0459405	0.044664	0.045083	0.0466658	0.045975	0.0440401	0.0432252	0.0439382
NWE	ESB	Lower	H	2	0.0197788	0.0197417	0.0193927	0.0192792	0.0196154	0.0201374	0.0204052	0.0203665	0.0203362	0.0203557	0.0204879	0.0209835	0.0214746	0.0212359	0.0205783	0.020556	0.0212411	0.0216981	0.0218574	0.0219251	0.0211952	0.0200618	0.0203104	0.0226115	0.0240525	0.0231198	0.0223111	0.022441	0.0228573	0.0226973	0.0221376	0.0226882	0.0243378	0.0246913	0.0232449	0.0223304	0.0235876	0.0239002	0.0225128	0.0227865	0.0246534	0.0243101	0.0223435	0.0214257	0.0223989
NWE	ESB	Lower	H	2	0.0346714	0.0348141	0.0346553	0.0345833	0.0348207	0.0350966	0.0350913	0.0349354	0.0348229	0.0347125	0.0348891	0.035587	0.0361551	0.0357813	0.0350315	0.0351552	0.0359026	0.0360713	0.0359747	0.0360387	0.0353896	0.0344577	0.0351235	0.0379034	0.0394464	0.0380646	0.0366165	0.036473	0.0371433	0.0371609	0.0365649	0.0372906	0.0392135	0.0395964	0.0381042	0.0372664	0.0385733	0.0385869	0.0369577	0.0373934	0.0393816	0.038555	0.0361478	0.0352588	0.0365405
NWE	ESB	Lower	H	2	0.0158649	0.0158438	0.0156766	0.0158178	0.0162354	0.0165166	0.0163591	0.0160555	0.0160092	0.0161906	0.0167408	0.0177377	0.0184187	0.0180016	0.0171819	0.0172769	0.0180729	0.0184236	0.0185073	0.0185314	0.0176948	0.0166513	0.0174677	0.0206371	0.0223292	0.020935	0.019713	0.0198152	0.0204176	0.0202148	0.019719	0.0208382	0.0229942	0.0232211	0.0215775	0.0210518	0.0226604	0.0222422	0.0204068	0.0211602	0.0234086	0.0225285	0.0200895	0.0193578	0.0208039
NWE	ESB	Lower	H	2	0.0298744	0.0299654	0.029868	0.0299111	0.0302122	0.0304735	0.0303554	0.0301273	0.0301612	0.0302302	0.030466	0.0312607	0.0319486	0.031517	0.0305521	0.0305965	0.0316194	0.0321368	0.0321086	0.0320357	0.031164	0.0299798	0.0306267	0.0338536	0.0357079	0.0340926	0.0326046	0.0327785	0.0335982	0.0334983	0.0328596	0.0337437	0.0360088	0.036591	0.0348609	0.0338011	0.0353734	0.035455	0.0334474	0.0337489	0.0362015	0.0359981	0.0337637	0.032661	0.0336914
NWE	ESB	Lower	H	2	0.0185272	0.0186073	0.0183099	0.0182555	0.0185776	0.0190119	0.0191459	0.0189733	0.0188974	0.018995	0.0194239	0.0203075	0.0209518	0.020569	0.0197231	0.0198236	0.0208559	0.0213912	0.0213912	0.0213598	0.020504	0.0192696	0.0199829	0.0235096	0.0256136	0.0240997	0.0226029	0.0226324	0.0233789	0.0232076	0.0224707	0.0235463	0.02605	0.0264741	0.0246603	0.0239914	0.0260641	0.0260364	0.0237336	0.0240414	0.0265676	0.0261755	0.0238335	0.0229468	0.0243353
NWE	ESB	Lower	H	2	0.0046213	0.00474511	0.0046948	0.00483576	0.00527435	0.00571436	0.00573232	0.00554281	0.00557507	0.0057081	0.00613792	0.00713042	0.00788836	0.00755383	0.00680897	0.00702892	0.00815369	0.00884725	0.00898301	0.00885546	0.00775601	0.00644849	0.00738154	0.0112724	0.0135101	0.0118717	0.0103293	0.0104965	0.0113849	0.0112953	0.0107042	0.0118103	0.01418	0.0147127	0.0131992	0.0127276	0.0146534	0.0141998	0.0117774	0.0123163	0.015186	0.0148472	0.0123093	0.0113834	0.0130266
NWE	ESB	Lower	H	2	0.029533	0.0294087	0.0290345	0.0290556	0.0296601	0.0302622	0.0303135	0.0300919	0.0299873	0.0300419	0.0305524	0.0316656	0.032489	0.0320569	0.0311586	0.0313068	0.0322963	0.032746	0.0327093	0.03244	0.0311874	0.0300332	0.0314719	0.0355451	0.037167	0.0352148	0.033955	0.0342676	0.0350652	0.0351288	0.0348991	0.0361749	0.0382333	0.0381956	0.0364958	0.0361745	0.037823	0.0370315	0.0351344	0.0363613	0.039007	0.0378619	0.0350243	0.0341444	0.0357471
NWE	ESB	Upper	H	2	-0.00114023	-0.00106484	-0.00126626	-0.00108461	-0.000329421	0.000281226	0.000279514	0.000340538	0.0008154	0.00113322	0.00163559	0.00290742	0.00405391	0.00385018	0.00302249	0.00356265	0.00534228	0.00626689	0.00628785	0.00597549	0.00424137	0.00231316	0.00399543	0.0100514	0.0131076	0.0103316	0.00805079	0.00855	0.0102949	0.0106537	0.00998746	0.0114421	0.014384	0.0144737	0.0121142	0.0118525	0.0148358	0.0141649	0.0111336	0.0123745	0.0161628	0.0149113	0.0109585	0.00971577	0.0121746
NWE	ESB	Upper	H	2	-0.0050893	-0.00505226	-0.00523168	-0.0049833	-0.00416256	-0.00348283	-0.00356107	-0.00370287	-0.00328067	-0.00284527	-0.00215731	-0.000625482	0.000662195	0.00029568	-0.000778355	-0.000317149	0.0015648	0.00261588	0.00260609	0.00212765	0.000284125	-0.0016252	0.000148606	0.00629771	0.00941815	0.00678928	0.00465938	0.00517092	0.00678264	0.00697693	0.00647446	0.00835696	0.0114212	0.0113963	0.00896901	0.00851195	0.0113297	0.0107594	0.00795045	0.00954768	0.0135147	0.0119745	0.0078497	0.00667106	0.00924119
NWE	ESB	Upper	H	2	0.000617337	0.000695759	0.000425871	0.000605032	0.00138714	0.00195626	0.00184224	0.00183798	0.00234179	0.00272746	0.00337899	0.00490451	0.00622324	0.00593591	0.00485343	0.00519785	0.00701457	0.00813507	0.00829545	0.00801704	0.00625707	0.00430317	0.00609225	0.0124247	0.0156422	0.0128502	0.0105684	0.0110188	0.0126066	0.0127889	0.0121172	0.0138057	0.0170285	0.0172228	0.0147514	0.0143642	0.0173523	0.0164177	0.012985	0.0141271	0.0179439	0.016531	0.0126145	0.0117392	0.0146646
NWE	ESB	Upper	H	2	0.0220772	0.0219389	0.0216758	0.0216174	0.0218444	0.0221005	0.0221053	0.0218981	0.0216314	0.0212907	0.0210574	0.0212327	0.0216496	0.0217251	0.0213061	0.0209592	0.0209637	0.0208833	0.0207488	0.0210236	0.021308	0.0209811	0.0204864	0.0208319	0.021574	0.0212391	0.0205413	0.0202917	0.0203899	0.0202903	0.0196689	0.0194803	0.0204919	0.021322	0.0207281	0.0197597	0.0202911	0.0210097	0.0200308	0.0192499	0.0199085	0.0203479	0.0197021	0.01889	0.0187113
NWE	ESB	Upper	H	2	0.0246933	0.0247693	0.0246439	0.0245438	0.0246411	0.0248769	0.0249441	0.0246583	0.0242784	0.0240081	0.0238687	0.0239675	0.0242499	0.0243072	0.0239584	0.0237507	0.024015	0.0241909	0.0241424	0.0243187	0.0243484	0.0236505	0.0228375	0.0232474	0.0243687	0.0241845	0.0234829	0.0232484	0.0234088	0.023475	0.0230394	0.0229116	0.023752	0.0242484	0.0233182	0.0221138	0.022875	0.0240223	0.0229962	0.0220905	0.022942	0.0235834	0.0229169	0.0220012	0.0217507
NWE	ESB	Upper	H	2	0.023107	0.0231459	0.0230123	0.0228637	0.0229234	0.0231984	0.0233907	0.0233371	0.0231751	0.0229386	0.0227166	0.0228451	0.0232132	0.023121	0.0225289	0.022261	0.0225874	0.0228192	0.0227923	0.0228847	0.0227482	0.022107	0.0217157	0.0225694	0.0236626	0.0232884	0.0226002	0.0224917	0.0226964	0.0227061	0.022312	0.0222555	0.0230697	0.0236192	0.0228206	0.0215964	0.021885	0.0226129	0.0218725	0.02146	0.0225263	0.0231779	0.0224585	0.0214614	0.0212789
NWE	ESB	Upper	H	2	0.0185977	0.0186583	0.018423	0.018339	0.0186006	0.0189144	0.0188966	0.018638	0.0184628	0.0182715	0.0181067	0.0184197	0.0190202	0.0190945	0.0185695	0.0182385	0.0184221	0.0185277	0.018436	0.0184987	0.0183498	0.0177502	0.0174865	0.0185728	0.0199029	0.0195323	0.0185904	0.0182917	0.0187734	0.019194	0.0187947	0.018547	0.0192388	0.0196005	0.0187297	0.0179425	0.0190742	0.0199777	0.0188421	0.0182381	0.01922	0.019451	0.0182888	0.0172358	0.0174609
NWE	ESB	Upper	H	2	0.0294546	0.0294557	0.0291879	0.0290617	0.0292592	0.0296226	0.0298063	0.029645	0.0293484	0.0291043	0.0291258	0.0295782	0.0300224	0.0298309	0.0291915	0.0289128	0.0292349	0.0294588	0.0294113	0.0294644	0.0291748	0.0283461	0.0280609	0.0294751	0.0310245	0.030462	0.0293229	0.0290165	0.0294539	0.0296657	0.0292085	0.0292324	0.0302326	0.0305319	0.0293489	0.0282794	0.0291747	0.0298966	0.0287242	0.0282858	0.0296347	0.030089	0.0289986	0.0281555	0.0284203
NWE	ESB	Upper	H	2	0.00956628	0.00972835	0.00940766	0.00919486	0.00951129	0.0101038	0.0103192	0.0100403	0.00980183	0.00972809	0.00974249	0.0101176	0.0106768	0.0106479	0.0100427	0.00978112	0.0101151	0.0103416	0.0104169	0.0107225	0.0106103	0.00967755	0.00912066	0.0104104	0.0120602	0.0116206	0.0106086	0.0103938	0.0109322	0.0113232	0.0109556	0.0109546	0.0120045	0.0125228	0.0115813	0.0108231	0.0121698	0.0128939	0.0114323	0.0109956	0.0124903	0.012755	0.0112286	0.0100532	0.0105588
NWE	ESB	Upper	H	2	0.0113239	0.0111784	0.0107488	0.0105923	0.010987	0.0115468	0.0116739	0.0113902	0.011176	0.01117	0.0113541	0.0118176	0.0123421	0.0123528	0.0118325	0.011662	0.0121372	0.0123807	0.0122665	0.0123289	0.012059	0.0112433	0.0111485	0.0128522	0.0143674	0.0136463	0.0125827	0.0125471	0.013236	0.013444	0.0129253	0.013075	0.0142589	0.0146679	0.0136182	0.0128038	0.0138579	0.0143801	0.0130732	0.0126827	0.0140448	0.0144144	0.0132296	0.0124008	0.013013
NWE	ESB	Lower	M	2	0.00715626	0.00734895	0.00734132	0.00725235	0.00736815	0.00769613	0.00783657	0.00757116	0.00721248	0.00711739	0.00740772	0.00797774	0.00834932	0.00805557	0.00747578	0.0074391	0.00790352	0.00802905	0.00783383	0.00785324	0.00769227	0.00702682	0.00684875	0.00827721	0.00974254	0.00929616	0.00858157	0.00876236	0.00942548	0.00955271	0.00888741	0.00869615	0.00958174	0.00995442	0.0088247	0.00773739	0.00879895	0.00974176	0.00852824	0.00793977	0.00919806	0.00972977	0.00870483	0.00763977	0.00770305
NWE	ESB	Lower	M	2	-0.000712166	-0.000859889	-0.00100896	-0.00103167	-0.000892587	-0.000645392	-0.000535883	-0.000612122	-0.000639617	-0.000585941	-0.000407938	6.43e-05	0.000601697	0.000660017	0.00032017	0.000286034	0.000596291	0.000571503	0.000360867	0.000520854	0.000554002	-7.9e-05	-0.000464447	0.000743132	0.00218773	0.00167485	0.000799596	0.000929322	0.00171346	0.00202151	0.0014517	0.00118717	0.00182988	0.00204283	0.00101588	0.000257654	0.00182808	0.00296418	0.00153421	0.000752179	0.00220604	0.00311389	0.00207045	0.000779583	0.000726424
NWE	ESB	Lower	M	2	-0.00190087	-0.00220203	-0.00219125	-0.00188301	-0.00153251	-0.00131069	-0.00136753	-0.00156395	-0.0015989	-0.00153736	-0.00130882	-0.000701122	-0.000115227	-0.000185526	-0.000731272	-0.000840916	-0.000343696	-0.00013723	-0.000173246	0.000138798	6.32e-05	-0.000766743	-0.000962535	0.000695514	0.00215862	0.00137665	0.000401867	0.000505576	0.00122584	0.00140619	0.000720723	0.000638262	0.00190568	0.00267699	0.0017704	0.00104295	0.00245796	0.00296009	0.00125182	0.000889102	0.00281812	0.00358006	0.0024148	0.00146613	0.00192103
NWE	ESB	Lower	M	2	0.0146517	0.0144817	0.0143911	0.0145972	0.0149933	0.0152117	0.014994	0.014641	0.0146126	0.0147374	0.014897	0.0153508	0.0157968	0.0156286	0.0151029	0.0150501	0.0154163	0.0153018	0.01501	0.0153807	0.015521	0.0146661	0.0142662	0.015898	0.0176548	0.0170917	0.0160467	0.0159516	0.0166065	0.0169461	0.0164581	0.0163698	0.017273	0.0176178	0.0166166	0.0158862	0.0171781	0.0176396	0.0159101	0.0153898	0.0171327	0.0177831	0.016384	0.0150869	0.0153831
NWE	ESB	Lower	M	2	0.00466513	0.00456962	0.00443593	0.00447317	0.00471328	0.00498657	0.00497658	0.00480024	0.00479999	0.00492796	0.00517887	0.00563809	0.00603839	0.0060498	0.00576959	0.00573481	0.00607932	0.00617956	0.00610336	0.00633075	0.00614782	0.00523928	0.00511439	0.00703529	0.00867864	0.00794933	0.00709133	0.00724614	0.00780398	0.00781833	0.00722941	0.00730116	0.00831502	0.00853179	0.00731157	0.0065828	0.00817149	0.00875027	0.00692061	0.0064048	0.00819478	0.00877127	0.0074603	0.00647286	0.0069848
NWE	ESB	Lower	M	2	-0.00134369	-0.00137809	-0.00124503	-0.000968847	-0.000743374	-0.000653823	-0.000819579	-0.00110072	-0.00110867	-0.000879656	-0.000466061	0.000272838	0.000890718	0.000732403	0.000180369	0.000199445	0.000704091	0.000754758	0.00065374	0.00105557	0.000975936	3.65e-06	-7.38e-05	0.00213526	0.00386156	0.00277433	0.00158565	0.00170469	0.00249456	0.00277481	0.00225404	0.0023292	0.00341786	0.00370383	0.00258511	0.00203045	0.00377193	0.00430531	0.00235593	0.00180417	0.00358057	0.00408874	0.00274591	0.00172195	0.00209769
NWE	ESB	Lower	M	2	-0.00548764	-0.00542944	-0.00550192	-0.00548489	-0.00525685	-0.00491723	-0.00481266	-0.00500411	-0.00521315	-0.00527426	-0.00496909	-0.00425915	-0.00366406	-0.00367413	-0.00398223	-0.00382589	-0.00325227	-0.00311047	-0.00331522	-0.00333221	-0.00371996	-0.00467243	-0.00470918	-0.00257398	-0.00073965	-0.00150734	-0.00249411	-0.00236862	-0.00172006	-0.00160635	-0.00213586	-0.00199996	-0.00098947	-0.00086428	-0.00207545	-0.00273987	-0.00114244	-0.000511968	-0.00221392	-0.00253924	-0.000526917	9.43e-05	-0.00135991	-0.00244359	-0.00183489
NWE	ESB	Lower	M	2	-0.00974813	-0.00962351	-0.00964477	-0.00954627	-0.00913459	-0.00873036	-0.0086908	-0.0089481	-0.00927236	-0.00941619	-0.00902055	-0.00817806	-0.00766755	-0.00797762	-0.00845483	-0.00817571	-0.00740577	-0.0071742	-0.0073696	-0.0073575	-0.0075977	-0.00842185	-0.00858908	-0.00684428	-0.00524184	-0.00591359	-0.00682419	-0.00682845	-0.00636393	-0.00618306	-0.00657003	-0.00650257	-0.00549169	-0.00506789	-0.00620571	-0.00733867	-0.00615176	-0.00514523	-0.00653498	-0.00714671	-0.00560931	-0.0048871	-0.00600396	-0.00727267	-0.00738219
NWE	ESB	Lower	M	2	-0.00113424	-0.00125139	-0.00136913	-0.00132188	-0.00103829	-0.000598096	-0.000497054	-0.000760091	-0.000890354	-0.000787492	-0.000365368	0.000415001	0.000946729	0.000716374	0.000240632	0.0003928	0.000956059	0.00100964	0.000876146	0.00112674	0.000893082	-2.92e-05	7.74e-05	0.00235292	0.00406162	0.00311663	0.00202028	0.00209809	0.00283881	0.00310398	0.00268631	0.00291773	0.0040617	0.00434454	0.00324038	0.00272215	0.00432773	0.00445679	0.0022996	0.00193869	0.00418957	0.00495006	0.003506	0.00244808	0.00309736
NWE	ESB	Lower	M	2	-0.0080828	-0.00799154	-0.00805897	-0.00799885	-0.00764059	-0.0071885	-0.00714816	-0.00749898	-0.00767956	-0.00745563	-0.00680436	-0.00589896	-0.00540304	-0.00569012	-0.00613486	-0.00594534	-0.00539328	-0.00532495	-0.00550538	-0.00545143	-0.00577802	-0.00662705	-0.00649758	-0.00420763	-0.00235994	-0.00318308	-0.00422611	-0.00415083	-0.00355879	-0.0035735	-0.00414589	-0.00379109	-0.00242248	-0.00215347	-0.00359225	-0.00466826	-0.00333679	-0.00250991	-0.00387074	-0.00415221	-0.00252796	-0.00215174	-0.00347171	-0.0044442	-0.00393433
NWE	ESB	Upper	M	2	0.0194455	0.0194129	0.0193553	0.0192798	0.019237	0.0194007	0.0195984	0.0195114	0.0193363	0.0193937	0.0196912	0.0200091	0.020068	0.0198043	0.0194579	0.0194038	0.0195902	0.0194604	0.0192297	0.0195857	0.0198925	0.0192441	0.0184174	0.0188156	0.0198785	0.0198599	0.0194603	0.0194193	0.0196511	0.0197234	0.0191698	0.0187117	0.019157	0.0195594	0.0188535	0.0180189	0.0189112	0.0197436	0.018642	0.0180797	0.0194574	0.0203451	0.0194733	0.0183224	0.0181685
NWE	ESB	Upper	M	2	0.00672739	0.00682776	0.00705926	0.00710375	0.00715083	0.00733756	0.00733622	0.0070656	0.00685588	0.00683912	0.00696502	0.00719459	0.00747524	0.00768443	0.00763881	0.00753004	0.00758889	0.00748414	0.00720375	0.00723752	0.00729809	0.00677326	0.00623784	0.00684818	0.00784756	0.00764709	0.00732072	0.00764145	0.00812203	0.00809408	0.0074557	0.00705891	0.0073801	0.00752048	0.00673068	0.0059834	0.00712434	0.00815339	0.00693811	0.00603543	0.00712125	0.00810575	0.00753999	0.00659717	0.00636848
NWE	ESB	Upper	M	2	0.0176489	0.0176552	0.01762	0.0175651	0.0176137	0.0177653	0.0177258	0.0174317	0.0171638	0.0170351	0.0171024	0.0173966	0.017615	0.0174848	0.0172967	0.0174625	0.0177416	0.0176051	0.0173037	0.0173922	0.0175721	0.0172478	0.0168449	0.0171736	0.0175904	0.0171679	0.0168186	0.0169928	0.0172705	0.0172168	0.0167891	0.0166695	0.0173001	0.0176735	0.0168515	0.0159086	0.0167352	0.0176571	0.0167109	0.0160155	0.0168203	0.017296	0.0166443	0.0159565	0.0158856
NWE	ESB	Upper	M	2	0.00636231	0.00605504	0.00593966	0.00606907	0.00644457	0.00689718	0.00699448	0.00668787	0.00645941	0.00653437	0.00682444	0.00717282	0.00733006	0.00718854	0.00690591	0.00685353	0.00705136	0.0069787	0.00680411	0.00711251	0.00733178	0.0066957	0.0060083	0.00667894	0.00782545	0.0075402	0.00696567	0.00702375	0.00737489	0.00746382	0.00705143	0.00683582	0.00737195	0.00768371	0.00678368	0.00578379	0.00676652	0.00772032	0.00649579	0.00579329	0.00716197	0.00811213	0.00735492	0.00621471	0.00586262
NWE	ESB	Upper	M	2	0.00935491	0.00911449	0.00897232	0.00899295	0.00917136	0.00948769	0.00973814	0.00968305	0.00947212	0.00935813	0.00948342	0.00984858	0.0100897	0.0098935	0.0095272	0.00950916	0.00984808	0.0100112	0.00998647	0.0101017	0.00996428	0.00917864	0.00854493	0.0094043	0.0108058	0.0105678	0.00984771	0.00982186	0.0102606	0.0104057	0.00985117	0.00947494	0.0100181	0.0104859	0.00980151	0.00890794	0.00980671	0.0106933	0.00943371	0.00857367	0.00977714	0.010745	0.00994122	0.00875612	0.00868153
NWE	ESB	Upper	M	2	0.0044126	0.0043778	0.00439642	0.00436758	0.00441227	0.00464744	0.00486529	0.00483071	0.00466136	0.00459478	0.00475738	0.0051612	0.00555828	0.00551353	0.00509638	0.00494878	0.00518377	0.00519418	0.00503904	0.00530905	0.00555498	0.00497664	0.00435278	0.00516772	0.00637854	0.00593929	0.00516817	0.00511802	0.00549576	0.0056057	0.00506645	0.00476729	0.00541002	0.00590048	0.00518675	0.00432545	0.00537904	0.00639405	0.0051831	0.00444916	0.00582955	0.00681398	0.00601725	0.00490682	0.00474824
NWE	ESB	Upper	M	2	0.00691686	0.006792	0.00666748	0.00656203	0.00658998	0.00683016	0.00693887	0.00671899	0.00651788	0.0065285	0.00669897	0.00701727	0.00733653	0.00735744	0.00706991	0.00697901	0.00727964	0.00745289	0.00745108	0.00761536	0.0074519	0.00658103	0.00608454	0.0073229	0.00873679	0.00823714	0.00747363	0.00742113	0.00778893	0.00794116	0.0073675	0.00702387	0.007728	0.00823665	0.00736137	0.00634893	0.00739916	0.00838044	0.00715247	0.00650345	0.00792202	0.00886487	0.00801639	0.00684711	0.00672733
NWE	ESB	Upper	M	2	0.00591829	0.0057466	0.00559584	0.00565267	0.00587207	0.0060825	0.00605277	0.00582037	0.00568393	0.00570245	0.00586193	0.00618704	0.00645302	0.00644005	0.00626704	0.00623872	0.00637498	0.00636127	0.00630324	0.00653739	0.0066037	0.00591455	0.00519038	0.00581273	0.00707203	0.00693682	0.00627783	0.0061428	0.00651016	0.00666698	0.00602047	0.00548632	0.00596195	0.00639638	0.00556591	0.00449025	0.0055654	0.0069877	0.00589871	0.00476761	0.0056772	0.00678218	0.00636311	0.00543069	0.0052482
NWE	ESB	Upper	M	2	0.0037675	0.00387572	0.0039825	0.00405167	0.00427551	0.00462207	0.00465725	0.0043171	0.00412569	0.00431743	0.00473727	0.00519208	0.00546645	0.005392	0.00505742	0.00498648	0.00537434	0.00559842	0.00553444	0.00567048	0.00557958	0.00471486	0.00414073	0.00527669	0.00662957	0.00615883	0.00543187	0.00545809	0.00595767	0.00621067	0.00575258	0.00556016	0.00631841	0.00664599	0.0056313	0.00487468	0.00634859	0.00723761	0.00562348	0.0047329	0.00619421	0.00728536	0.0064524	0.00528927	0.0052751
NWE	ESB	Upper	M	2	0.00832305	0.00848496	0.00860872	0.00865445	0.00872594	0.00883647	0.00874341	0.0084514	0.00833899	0.00849293	0.00878215	0.0091389	0.00936826	0.00925146	0.00887373	0.00870829	0.0089528	0.00913431	0.00914402	0.00923734	0.00901425	0.00830649	0.00808627	0.00934749	0.010623	0.0101251	0.00932029	0.00923332	0.00964159	0.00979105	0.00932411	0.00931776	0.0103235	0.0107479	0.00956464	0.00833923	0.00937909	0.010346	0.00894668	0.00813425	0.00941908	0.0102508	0.00953049	0.00865086	0.00867069
NWE	ESB	Lower	N	2	0.0241699	0.0243016	0.0242752	0.0241684	0.0241883	0.0243106	0.0243045	0.0240654	0.0238148	0.023712	0.0237502	0.0239466	0.0241111	0.0239373	0.0236063	0.0235439	0.0237419	0.0238789	0.0241183	0.0246817	0.0246754	0.0236627	0.0230839	0.0243708	0.0259281	0.0255929	0.0247934	0.0246128	0.0247808	0.0245833	0.0239499	0.0240163	0.025215	0.0259509	0.0251669	0.0242525	0.0249312	0.0251539	0.0237946	0.0235561	0.0253257	0.0260933	0.0248302	0.0234667	0.023384
NWE	ESB	Lower	N	2	0.0469863	0.0471015	0.0471599	0.0471643	0.0470979	0.0469479	0.0466986	0.0464852	0.0464564	0.0463782	0.0462618	0.0465261	0.0469323	0.0467791	0.0463224	0.046367	0.0468675	0.0471716	0.0472712	0.0472899	0.0467767	0.0460343	0.0463121	0.0480047	0.0489371	0.0481554	0.0475823	0.0477437	0.0478438	0.0473149	0.0468385	0.0473721	0.0483543	0.0483693	0.0475013	0.0471424	0.047916	0.0475628	0.0463838	0.0468396	0.0484527	0.0483208	0.0468647	0.0459602	0.0461999
NWE	ESB	Lower	N	2	0.0177045	0.0177704	0.0178201	0.0180275	0.0182988	0.0183049	0.0179417	0.0176398	0.0177604	0.0180504	0.0183719	0.0188881	0.0194059	0.019437	0.0191822	0.0194034	0.0199373	0.0201084	0.0202939	0.0206003	0.0199024	0.0185564	0.0189206	0.0220511	0.0242364	0.0231376	0.0217814	0.0216711	0.0223009	0.022322	0.0218522	0.0227396	0.0247785	0.0253528	0.0241366	0.0236598	0.0250883	0.0244352	0.0222216	0.0228433	0.0257537	0.0257703	0.0233377	0.0219761	0.0229766
NWE	ESB	Lower	N	2	0.0140003	0.0141262	0.0140287	0.0139187	0.0140383	0.0141939	0.014084	0.0138524	0.0137918	0.013811	0.0139696	0.0145783	0.0153937	0.0156056	0.0151188	0.0148237	0.0151218	0.0155383	0.0159404	0.0163774	0.0161001	0.0151047	0.0151839	0.0175255	0.0192945	0.0183808	0.0173006	0.0173889	0.018106	0.0181602	0.0176588	0.0183085	0.0199539	0.0203162	0.0192146	0.0188546	0.0205258	0.0207106	0.0189556	0.0190933	0.0213744	0.0216582	0.0197719	0.0185548	0.0193331
NWE	ESB	Lower	N	2	0.0296784	0.0298174	0.0298266	0.0298098	0.0299138	0.0298568	0.029425	0.0290253	0.0290347	0.0292754	0.0295721	0.0299438	0.0303047	0.0304229	0.0302438	0.0302801	0.0307292	0.0310276	0.0312457	0.0315454	0.0310323	0.0299606	0.0302621	0.0326603	0.0340149	0.0328443	0.0319458	0.0322888	0.0329635	0.0328407	0.032273	0.0327948	0.0342184	0.0344511	0.0333066	0.0328322	0.0340757	0.0340204	0.0325995	0.0330142	0.034992	0.0348687	0.0330698	0.032172	0.0330001
NWE	ESB	Lower	N	2	0.0278	0.0280277	0.0281964	0.0283426	0.0285163	0.0285164	0.0281834	0.0278535	0.0278358	0.0279483	0.0282064	0.0288141	0.029377	0.0292856	0.0288832	0.0290239	0.0296374	0.0300041	0.0301708	0.0301594	0.0292217	0.0279961	0.0285988	0.0315895	0.0332961	0.0321535	0.0312055	0.0314329	0.0319815	0.0317402	0.0311747	0.0319117	0.0334709	0.0335547	0.0322536	0.0319014	0.0333286	0.0329356	0.0312374	0.0319896	0.0345092	0.0342593	0.0319849	0.0308918	0.0319012
NWE	ESB	Lower	N	2	0.00862954	0.00904089	0.00926911	0.009437	0.00972663	0.00980936	0.00955329	0.00938587	0.00946532	0.00942458	0.00949659	0.0102623	0.0112386	0.0113506	0.0107513	0.0106192	0.0111944	0.0116243	0.0119033	0.0123346	0.0119838	0.0108805	0.0112256	0.0143102	0.0165088	0.0153542	0.0140545	0.0140863	0.0146753	0.0145767	0.0140571	0.0148758	0.0168078	0.0171772	0.0156756	0.0151648	0.0172413	0.0173992	0.0153562	0.0158199	0.0185364	0.0183001	0.0157079	0.0144543	0.0157941
NWE	ESB	Lower	N	2	0.0369511	0.037173	0.0372546	0.0373315	0.0375276	0.0375838	0.0371885	0.0368087	0.0369879	0.0373668	0.0376544	0.0381557	0.0387403	0.0386615	0.0381181	0.038234	0.0389727	0.0392934	0.0392243	0.0390007	0.0380325	0.0369668	0.0378027	0.0409855	0.0426709	0.0413346	0.0402153	0.0403784	0.0408826	0.0404831	0.0398825	0.0408845	0.0427119	0.0427882	0.0414345	0.0412108	0.0426648	0.0419826	0.0402459	0.0411683	0.0434183	0.0425693	0.0401852	0.0394717	0.0409036
NWE	ESB	Lower	N	2	0.013819	0.0140275	0.0140724	0.0140722	0.0140994	0.0140535	0.0139717	0.0140745	0.01428	0.0142388	0.0142436	0.0148083	0.015614	0.0158481	0.0155079	0.0154794	0.0159323	0.0161513	0.0162234	0.016343	0.0156415	0.0144505	0.0149519	0.0181603	0.0204076	0.0193389	0.0180036	0.0178625	0.0182756	0.0180021	0.0173926	0.0182298	0.020145	0.0206066	0.0194159	0.0190308	0.0206862	0.0205193	0.018741	0.0195022	0.0221466	0.0217846	0.0192651	0.018101	0.0194155
NWE	ESB	Lower	N	2	0.0223451	0.0226667	0.022854	0.0229267	0.0229778	0.0228536	0.0225818	0.0224655	0.0224955	0.0224672	0.0225992	0.0231653	0.0237799	0.0237374	0.0232544	0.0233273	0.0240686	0.0245931	0.0247873	0.0248302	0.0240534	0.0229386	0.0235156	0.026434	0.0280936	0.026845	0.0257369	0.0257982	0.026252	0.0260697	0.0256212	0.026518	0.0283578	0.0286965	0.0275029	0.0271299	0.0284232	0.0279234	0.0261971	0.0269066	0.0294105	0.0292846	0.0270377	0.0257235	0.0264612
NWE	ESB	Upper	N	2	0.0122168	0.0121693	0.0122528	0.0123065	0.0123831	0.0125759	0.0126252	0.0123898	0.0121889	0.012057	0.0118029	0.0116668	0.011904	0.0121933	0.0120761	0.0117255	0.0116896	0.0119057	0.0119926	0.012226	0.012445	0.0117689	0.0106032	0.0106644	0.0119089	0.0120372	0.0114435	0.0111448	0.0111825	0.0111459	0.0105571	0.01001	0.0104419	0.0112353	0.0108904	0.00982828	0.0103535	0.0114393	0.0105045	0.00948256	0.0103058	0.0114751	0.011099	0.00985488	0.00930259
NWE	ESB	Upper	N	2	0.0126272	0.0125719	0.0122825	0.0120176	0.0122023	0.0126468	0.0127734	0.0125827	0.012494	0.0125243	0.0124581	0.012317	0.0123334	0.0124004	0.0120545	0.0115948	0.0117595	0.0123052	0.0125282	0.0124984	0.0123136	0.0116405	0.0108969	0.0113524	0.0125584	0.0125279	0.0119363	0.0117146	0.011835	0.0119024	0.0114327	0.0109101	0.0111934	0.0117617	0.0113829	0.0106345	0.0113758	0.0121216	0.0109833	0.0101244	0.0110813	0.0121501	0.0117742	0.0107681	0.0104358
NWE	ESB	Upper	N	2	0.0194015	0.0192564	0.0193557	0.0195325	0.0196762	0.0197849	0.0197541	0.0196243	0.0196049	0.0195635	0.0193464	0.0191944	0.0192939	0.0193567	0.0190028	0.018579	0.0187479	0.0192232	0.0193857	0.0195112	0.0195396	0.0187459	0.0176126	0.0177368	0.0189136	0.0189773	0.0183236	0.0178643	0.017724	0.0176803	0.0173479	0.0171052	0.0175407	0.0181433	0.0179114	0.0172911	0.0179902	0.0187391	0.0176731	0.0167536	0.0174765	0.0181894	0.0174317	0.0162009	0.015879
NWE	ESB	Upper	N	2	0.0174224	0.0175921	0.017626	0.0174322	0.0172159	0.0172205	0.0172683	0.0172091	0.0172771	0.0173629	0.0171933	0.0170527	0.017249	0.0174348	0.0172071	0.0168483	0.0167947	0.0168548	0.016795	0.0169642	0.0171563	0.0165627	0.0156392	0.0160557	0.0175405	0.0176755	0.0170215	0.0166293	0.0165483	0.0165421	0.0161924	0.0159686	0.0165175	0.0169644	0.0161615	0.0149577	0.0157095	0.0169818	0.0160153	0.0149097	0.0155326	0.0164674	0.0160698	0.014988	0.0146429
NWE	ESB	Upper	N	2	0.00988764	0.00983894	0.00986843	0.00990956	0.0100849	0.0104151	0.0105378	0.0103645	0.0102788	0.0102321	0.0100109	0.00990299	0.0101059	0.0102382	0.0099395	0.0095444	0.00962806	0.0100249	0.0102176	0.0103566	0.010321	0.00937391	0.00810151	0.00853588	0.0103916	0.0105776	0.00962892	0.00903517	0.00898647	0.00899644	0.00856974	0.0082812	0.00885482	0.00947125	0.00889374	0.00783561	0.0086002	0.00969124	0.00842747	0.00726256	0.0083874	0.00973426	0.00920829	0.0079252	0.00751237
NWE	ESB	Upper	N	2	0.0116134	0.0116304	0.0114905	0.0113289	0.0113505	0.0114768	0.0115188	0.0114309	0.0113506	0.0113201	0.0112542	0.0112421	0.0113883	0.0114524	0.0112164	0.0109821	0.0111135	0.0114105	0.0115907	0.0117902	0.0117166	0.010828	0.00976466	0.009982	0.0111192	0.0111946	0.0107104	0.0104823	0.010457	0.0104145	0.0102316	0.01024	0.0106318	0.0108122	0.010347	0.009878	0.0105422	0.0110362	0.0100259	0.009106	0.00955897	0.0103464	0.0101099	0.00936657	0.00916636
NWE	ESB	Upper	N	2	0.0276952	0.0276349	0.0277452	0.0277953	0.0277779	0.0278168	0.0277554	0.0275071	0.0273229	0.0274144	0.0277175	0.0279842	0.028028	0.0277964	0.0273766	0.027098	0.0270699	0.0269255	0.0267512	0.027035	0.0273748	0.027014	0.0263075	0.0262565	0.0267168	0.026588	0.0263653	0.0264373	0.0264072	0.0260936	0.0255548	0.0251885	0.0254477	0.0258239	0.0254705	0.0249586	0.0257001	0.0263743	0.0254862	0.0247807	0.0253301	0.0257533	0.0253553	0.0249296	0.0250519
NWE	ESB	Upper	N	2	0.0130878	0.013057	0.0130525	0.0130206	0.0131034	0.0133266	0.0133221	0.0129562	0.0125859	0.0125149	0.0127138	0.0129511	0.0130361	0.0128867	0.0125499	0.0124134	0.0126116	0.0125769	0.0122958	0.0124622	0.0128104	0.0123746	0.0114454	0.0114693	0.0124923	0.0126808	0.0123107	0.0121339	0.0122758	0.0124281	0.0119759	0.0114468	0.0116713	0.0119973	0.0113091	0.0103139	0.0112135	0.012391	0.0111747	0.00996775	0.0108525	0.0119771	0.0115318	0.0104718	0.0101923
NWE	ESB	Upper	N	2	0.0462164	0.0462638	0.0462557	0.0460873	0.0459608	0.0460322	0.0460306	0.0457218	0.0454153	0.0453213	0.0453012	0.0452883	0.0453113	0.0452996	0.0450303	0.0446305	0.0445101	0.0445449	0.044544	0.0447646	0.0448457	0.0441433	0.043211	0.0433649	0.0442887	0.0441358	0.0434928	0.0433683	0.0437202	0.0438954	0.0433836	0.042861	0.0430713	0.0432266	0.0423936	0.0413906	0.0420167	0.0428657	0.0418687	0.0410689	0.0420489	0.0429843	0.0423965	0.0411622	0.040406
NWE	ESB	Lower	H	3	0.0195757	0.0194494	0.0192844	0.0194299	0.0199093	0.0202713	0.0202011	0.0200296	0.0200984	0.0201349	0.0200594	0.0202531	0.0206781	0.0206828	0.0201625	0.020036	0.020678	0.0211669	0.0211702	0.0211162	0.0205502	0.0194749	0.0194359	0.0214734	0.023111	0.022355	0.0214443	0.0215743	0.0222489	0.0223667	0.0217314	0.0216388	0.0224727	0.022687	0.0215611	0.0207069	0.0218314	0.0222339	0.0207343	0.0203819	0.021767	0.0219744	0.0207527	0.0199064	0.0203099
NWE	ESB	Lower	H	3	0.00862393	0.00862701	0.00840129	0.00830814	0.00858988	0.00888196	0.00879628	0.00871562	0.0090435	0.00929612	0.00922696	0.00936405	0.0098776	0.010129	0.00977963	0.00960565	0.0101217	0.0104992	0.0103402	0.010278	0.0100126	0.0090409	0.00870608	0.0107703	0.0130129	0.0123328	0.0109655	0.0107226	0.0113268	0.0115248	0.0108462	0.0108055	0.0121354	0.0128772	0.0118241	0.0109441	0.0126354	0.0134759	0.0114662	0.0105213	0.0119422	0.0123385	0.0109013	0.00972932	0.0102376
NWE	ESB	Lower	H	3	0.00747874	0.00774987	0.00782444	0.00783778	0.00805783	0.00827375	0.00816051	0.00801375	0.00810353	0.00817017	0.00829828	0.00872805	0.0091576	0.00903754	0.00847254	0.00845268	0.00924395	0.00972391	0.00958138	0.009443	0.00896453	0.00791133	0.00759613	0.00945775	0.0114972	0.0109862	0.00986585	0.00972588	0.010341	0.0106754	0.0103483	0.0106301	0.0118798	0.0121527	0.0106307	0.00941258	0.0109783	0.0120212	0.0103837	0.0098717	0.0114679	0.0115974	0.00989464	0.00862935	0.00912875
NWE	ESB	Lower	H	3	0.016131	0.0162733	0.0161514	0.0158815	0.0158202	0.0160623	0.0162427	0.0163207	0.0165307	0.0166739	0.0167983	0.0172411	0.0177572	0.0176905	0.0170405	0.0168007	0.0174579	0.0180187	0.0179798	0.0179278	0.0175465	0.0165618	0.016442	0.0184766	0.0201298	0.0191138	0.0178917	0.0178793	0.0185629	0.0188187	0.0184385	0.0187164	0.0197764	0.0198358	0.0185831	0.0179167	0.0195327	0.0201206	0.0182558	0.0175093	0.0187672	0.0189939	0.0177884	0.0170611	0.0178561
NWE	ESB	Lower	H	3	0.0168251	0.0170191	0.0169512	0.0168412	0.0169783	0.0172577	0.0173446	0.0173379	0.0174463	0.0174718	0.0174991	0.0178396	0.0182998	0.0183077	0.0178153	0.0176765	0.0182233	0.0185445	0.0184631	0.0186022	0.0183627	0.0173596	0.0171456	0.0191042	0.0208452	0.0200134	0.0187555	0.0184582	0.0190164	0.019504	0.0193524	0.0195592	0.0204953	0.0206563	0.0193497	0.018304	0.0195271	0.0202556	0.0189339	0.0186614	0.0199149	0.019731	0.0182001	0.0173219	0.0180727
NWE	ESB	Lower	H	3	-0.00204024	-0.00197205	-0.00205134	-0.0019423	-0.00152901	-0.00120195	-0.00118373	-0.00115119	-0.000990597	-0.00104062	-0.00115622	-0.000885913	-0.000345045	-0.000248793	-0.00083155	-0.00108136	-0.000378693	0.000275916	0.000319424	0.000250717	-0.000247291	-0.0013654	-0.0016141	0.000497474	0.00263349	0.00204965	0.000922986	0.00088078	0.00165991	0.00201809	0.00151699	0.00157559	0.00263512	0.00289487	0.00165032	0.000786869	0.00244128	0.0034127	0.00176551	0.00115422	0.00270277	0.00308147	0.00168259	0.000618048	0.00112605
NWE	ESB	Lower	H	3	0.00683696	0.00704443	0.00719288	0.00737778	0.00768488	0.00792984	0.00793597	0.00787865	0.00798072	0.00806723	0.00814298	0.00846456	0.00890518	0.00893566	0.00851517	0.00851215	0.0092062	0.00956177	0.00931229	0.00922428	0.00893447	0.008021	0.0079764	0.0102094	0.0120905	0.0111177	0.0098167	0.00982084	0.0106662	0.0110205	0.010542	0.0106478	0.0118158	0.0121844	0.0108628	0.00975465	0.0110673	0.0119605	0.0106112	0.0103668	0.0120518	0.0122187	0.0105173	0.00927423	0.00980025
NWE	ESB	Lower	H	3	0.0276016	0.0276867	0.027769	0.0278042	0.0278276	0.0279588	0.0281342	0.0282999	0.0284567	0.0284232	0.0283133	0.0284811	0.0288652	0.028845	0.0282511	0.0279853	0.0284453	0.0287744	0.0287427	0.0287824	0.0283834	0.0273877	0.0271749	0.0288797	0.0304506	0.0298504	0.0288897	0.0288153	0.0294681	0.0296924	0.0290915	0.0290553	0.0298731	0.0299185	0.0288001	0.0280581	0.0291815	0.0296833	0.0283596	0.0280822	0.0294425	0.0295383	0.028074	0.0269538	0.0273828
NWE	ESB	Lower	H	3	0.0149454	0.0150865	0.0151522	0.0152877	0.015568	0.0157754	0.0157654	0.0158464	0.016089	0.0160866	0.0160206	0.0163449	0.0167753	0.0166264	0.016009	0.0159036	0.0165154	0.0169346	0.0169646	0.0168919	0.0162392	0.0152362	0.015441	0.0176068	0.01906	0.0181179	0.0171522	0.0173593	0.0181365	0.0182323	0.017745	0.0180365	0.0190106	0.0189907	0.0178296	0.0172277	0.0181795	0.0181931	0.0170544	0.0173003	0.0185649	0.0181108	0.0166571	0.0160364	0.0167416
NWE	ESB	Lower	H	3	0.00228427	0.00252577	0.002638	0.00281649	0.00315915	0.0033764	0.00319615	0.00304516	0.00330317	0.00344788	0.00335458	0.00364322	0.00425309	0.00436976	0.00390057	0.00380467	0.00448415	0.00502676	0.00500736	0.00487077	0.00426626	0.00305715	0.00282908	0.00513427	0.0073982	0.00668143	0.00539872	0.00528855	0.00597776	0.00618223	0.0055665	0.00558198	0.00665735	0.00699199	0.00584454	0.00509032	0.0066917	0.00742719	0.00582378	0.00550867	0.00716047	0.00721737	0.00554451	0.00453101	0.00524383
NWE	ESB	Upper	H	3	0.0148316	0.0148033	0.0147714	0.0149319	0.0153686	0.0157342	0.0156765	0.0155423	0.0156781	0.015785	0.0158975	0.0163991	0.0169517	0.0167697	0.0160948	0.0160978	0.0169329	0.0174807	0.0175007	0.0174033	0.0167063	0.0157176	0.0162766	0.0189553	0.0202901	0.0188495	0.0175918	0.0177015	0.0186101	0.0188818	0.0184374	0.0189279	0.0201787	0.0200114	0.0185842	0.0182213	0.0197155	0.0195198	0.0178796	0.0181757	0.019799	0.0191579	0.0172194	0.0165064	0.0176167
NWE	ESB	Upper	H	3	0.0241177	0.0241371	0.0240152	0.0239873	0.0243603	0.0247689	0.0247615	0.0247034	0.0248681	0.0249737	0.0251881	0.0257938	0.0263233	0.0260844	0.0253712	0.0253585	0.0262945	0.027003	0.0270927	0.026962	0.026112	0.0249833	0.0256306	0.028642	0.0303249	0.0290228	0.0277564	0.0277983	0.028545	0.0286452	0.0282062	0.0287805	0.0300925	0.0300379	0.028701	0.0282807	0.0295825	0.0293297	0.027838	0.0282845	0.02985	0.0289972	0.0269933	0.0263702	0.0276475
NWE	ESB	Upper	H	3	-0.00388628	-0.00383039	-0.00406814	-0.00413699	-0.00369189	-0.0031188	-0.00300377	-0.00309123	-0.00293916	-0.00275689	-0.00245783	-0.00169189	-0.000874021	-0.000899687	-0.00164049	-0.0017327	-0.000803071	-0.000149224	-0.000100334	-0.000166989	-0.00101205	-0.00233762	-0.00181843	0.00171772	0.00419247	0.00294011	0.00137458	0.00118918	0.00195235	0.00224421	0.00180781	0.00244175	0.00418621	0.00453756	0.00306232	0.00230752	0.00418801	0.00460089	0.00262614	0.00269712	0.00481234	0.00437862	0.00207343	0.00110567	0.00251518
NWE	ESB	Upper	H	3	0.000718559	0.000813933	0.000629352	0.000665753	0.00111638	0.00155905	0.00163426	0.00167161	0.00194687	0.00214674	0.00248903	0.00338276	0.00418857	0.00396014	0.00314883	0.00321045	0.00424952	0.00496161	0.00523186	0.00529297	0.00416892	0.00250075	0.00303397	0.00693919	0.00963968	0.00824433	0.00660158	0.00659656	0.00755821	0.0078367	0.00737052	0.00817914	0.010085	0.0102547	0.00851905	0.00781254	0.00990374	0.0100853	0.00777369	0.00795226	0.0104309	0.00996821	0.00740303	0.00625767	0.00766726
NWE	ESB	Upper	H	3	-0.00447191	-0.00451682	-0.00455422	-0.00422355	-0.00361176	-0.00319108	-0.00324357	-0.00330804	-0.00298482	-0.00268161	-0.00236195	-0.00150004	-0.000518257	-0.000564273	-0.00147527	-0.00156847	-0.000402905	0.000525337	0.000725061	0.000538107	-0.000689286	-0.00232245	-0.00169575	0.0024355	0.00529497	0.0037705	0.00197307	0.00194411	0.00294851	0.0032622	0.0027419	0.00348295	0.00558165	0.00605532	0.00432958	0.00342235	0.00528496	0.00544894	0.00336489	0.00372711	0.00620419	0.00579659	0.00337564	0.00233737	0.00369114
NWE	ESB	Upper	H	3	0.00922533	0.00928503	0.00926195	0.00943814	0.00996261	0.0104546	0.0105059	0.0105153	0.0108132	0.011016	0.0113326	0.0122002	0.0129954	0.0127592	0.0118999	0.0119371	0.0130363	0.0137013	0.0136834	0.0135166	0.012491	0.0110782	0.0118886	0.015989	0.0185415	0.0169386	0.0153551	0.0155386	0.0165255	0.0165854	0.0159653	0.016808	0.0187523	0.0188806	0.0172322	0.0168953	0.0191102	0.0188912	0.0165358	0.0169575	0.0193472	0.0185464	0.0160629	0.0154182	0.0171597
NWE	ESB	Upper	H	3	0.00990708	0.00993302	0.0098842	0.0100817	0.010542	0.010942	0.0109509	0.0109361	0.0112695	0.0115265	0.0119182	0.0130089	0.0139857	0.0136903	0.0128845	0.0132748	0.01464	0.015248	0.0151414	0.0148733	0.0134701	0.0117635	0.0128291	0.0174998	0.0201952	0.0183225	0.0165738	0.0168632	0.0181234	0.0184064	0.0179459	0.0189805	0.0210826	0.0211425	0.0192424	0.0186887	0.020664	0.020203	0.0180264	0.0189566	0.0215568	0.0204064	0.0175144	0.0167128	0.01875
NWE	ESB	Upper	H	3	0.0114052	0.0114815	0.0114175	0.0116411	0.0122649	0.0127272	0.0126448	0.012613	0.0129155	0.0130373	0.0133682	0.0145253	0.0157104	0.0156764	0.0148457	0.0149325	0.0161493	0.0169841	0.0171219	0.0168039	0.0152403	0.0133962	0.014364	0.0192285	0.0223325	0.0205149	0.0184026	0.0182433	0.0193658	0.0196779	0.0191879	0.0203478	0.0226467	0.0226243	0.020486	0.019926	0.0224392	0.0223784	0.0199391	0.0206362	0.0235397	0.0226674	0.0195861	0.0184749	0.0203092
NWE	ESB	Upper	H	3	0.00792358	0.00781801	0.00760156	0.0078621	0.00865868	0.00922544	0.00913477	0.00906748	0.00941994	0.0097284	0.0102231	0.0113948	0.0123651	0.0118945	0.0108425	0.0111594	0.0126254	0.0133454	0.0132869	0.013003	0.0116031	0.0100156	0.0112647	0.0159746	0.0185756	0.0167971	0.015145	0.0152988	0.0163722	0.0165796	0.0161657	0.0173224	0.0194745	0.0196053	0.017916	0.0175563	0.0195105	0.0188023	0.0165956	0.01791	0.0209232	0.0195839	0.0163216	0.015423	0.0174384
NWE	ESB	Upper	H	3	0.0217083	0.0218517	0.021786	0.0219016	0.0223941	0.0228367	0.0227976	0.0227552	0.0230559	0.0233331	0.0239064	0.0251644	0.0262014	0.0258405	0.0247355	0.0248087	0.0261452	0.0269478	0.0269967	0.0266871	0.0251738	0.0236464	0.0252334	0.0302034	0.0325079	0.0303411	0.0285882	0.0288057	0.0299378	0.0300949	0.0297219	0.0311466	0.0334962	0.0334069	0.0314392	0.0310461	0.0328578	0.0320296	0.030065	0.0315203	0.034192	0.0324393	0.0291889	0.0285405	0.0306839
NWE	ESB	Lower	M	3	0.0309386	0.0310038	0.0310662	0.0311928	0.0314376	0.031577	0.0314637	0.0312473	0.031109	0.0310142	0.0310142	0.0311989	0.031398	0.0313196	0.030988	0.0309463	0.0313352	0.0314077	0.0311006	0.031095	0.0309676	0.0301154	0.0295484	0.0306638	0.0321073	0.0315996	0.0305886	0.0304975	0.0311426	0.0314835	0.0310054	0.0306934	0.0312614	0.031591	0.0306724	0.029667	0.0306416	0.0316002	0.0304358	0.0296931	0.0306282	0.0310231	0.0301047	0.0292225	0.0293624
NWE	ESB	Lower	M	3	0.0200527	0.0201446	0.0201226	0.0201849	0.0203835	0.0204907	0.0203821	0.0203299	0.0205015	0.0205187	0.0203817	0.0206209	0.0211387	0.0211624	0.0206198	0.0204618	0.0209972	0.0211954	0.020868	0.0208391	0.0206434	0.0197299	0.0194157	0.0211408	0.0229238	0.022282	0.0210741	0.0207917	0.02131	0.0216953	0.0215132	0.0217488	0.0227121	0.0228935	0.0216292	0.0205864	0.0217992	0.0226065	0.0211601	0.0205411	0.0216853	0.0217635	0.0204517	0.019561	0.0200963
NWE	ESB	Lower	M	3	0.0380778	0.0381461	0.0380957	0.0380764	0.0382237	0.0382741	0.0380738	0.037967	0.0380351	0.0379517	0.0377609	0.0377217	0.0378499	0.0379085	0.0377129	0.0376011	0.0379068	0.0382083	0.0381467	0.0379825	0.0376683	0.0371032	0.0369701	0.0378691	0.0385638	0.038023	0.0374508	0.037519	0.03792	0.0380005	0.0377211	0.0376952	0.03786	0.0375015	0.0366962	0.0363413	0.0370313	0.037233	0.0365241	0.0363894	0.0368403	0.0364145	0.0354431	0.0350526	0.0355717
NWE	ESB	Lower	M	3	0.0112687	0.0113513	0.0113243	0.0113244	0.0114763	0.0116764	0.0117598	0.0118056	0.0118727	0.0117173	0.01138	0.0113151	0.011709	0.0120118	0.0117645	0.0115866	0.0119664	0.0121734	0.0118986	0.0117952	0.0116561	0.0109511	0.0105511	0.0116686	0.0129275	0.0124514	0.0117042	0.0117161	0.0122273	0.0124859	0.012202	0.0122506	0.0128877	0.0129815	0.0119846	0.0110161	0.0119379	0.0128532	0.0117133	0.0108936	0.0117033	0.0121811	0.0113616	0.0105389	0.0109807
NWE	ESB	Lower	M	3	0.0105319	0.0106828	0.0108084	0.0109162	0.0110862	0.0112579	0.0112102	0.0110638	0.0111057	0.0111097	0.0109404	0.01095	0.0113032	0.0115009	0.0111452	0.0109075	0.0113104	0.0116353	0.0115683	0.0116136	0.0113668	0.0103763	0.00976161	0.0110418	0.0128249	0.0125534	0.0115692	0.0112825	0.0117706	0.0122616	0.0121132	0.0121397	0.0128401	0.0130271	0.011965	0.0110014	0.012193	0.0131459	0.0117544	0.0109409	0.0120202	0.0124043	0.0112869	0.0103549	0.0107089
NWE	ESB	Lower	M	3	0.00282312	0.00280633	0.00288069	0.00296813	0.0030952	0.00322523	0.00325329	0.00331626	0.00353623	0.00363401	0.00356842	0.00373504	0.00417977	0.00429047	0.0038132	0.00359163	0.00408712	0.00441768	0.00428954	0.00430769	0.00407006	0.00310036	0.00251064	0.00381534	0.00556742	0.00524229	0.00438721	0.004453	0.00522369	0.00565066	0.00523697	0.00509972	0.00580094	0.0059539	0.00479625	0.00386698	0.00522922	0.00615107	0.00463382	0.00391083	0.00519064	0.00562578	0.00451062	0.00352352	0.00384855
NWE	ESB	Lower	M	3	0.015114	0.0150875	0.0150514	0.0150736	0.0151778	0.0153266	0.0154712	0.0156141	0.0157229	0.0156547	0.0155206	0.0155804	0.0158064	0.0158394	0.0155536	0.0155162	0.0159954	0.0162868	0.0161114	0.0158573	0.0153502	0.0145757	0.0145538	0.0161906	0.0176862	0.0171511	0.0163034	0.0162839	0.0167876	0.0169939	0.0166245	0.0165565	0.017074	0.0170772	0.0161732	0.0156743	0.0169948	0.0175832	0.0162066	0.0156289	0.0165093	0.0165372	0.0154325	0.0145471	0.0148771
NWE	ESB	Lower	M	3	0.0188947	0.0189868	0.018914	0.0188482	0.0190108	0.0193261	0.0194646	0.0194912	0.0196395	0.0196112	0.019333	0.0192908	0.0196833	0.0199544	0.0196708	0.0195083	0.0199789	0.020265	0.0200114	0.0198624	0.0195534	0.0186978	0.0184075	0.0199553	0.0215382	0.0208629	0.0198161	0.0199332	0.0208755	0.0212777	0.0205876	0.0201143	0.0206602	0.0209803	0.0200381	0.0191933	0.0206088	0.0216487	0.0202533	0.0195037	0.0205711	0.020806	0.0195576	0.0185917	0.0190881
NWE	ESB	Lower	M	3	0.0178211	0.0179636	0.0179623	0.0178468	0.0178633	0.0180433	0.0180574	0.0179632	0.0180521	0.0180758	0.0179921	0.0182182	0.018724	0.0188314	0.0183288	0.0181037	0.018606	0.0189363	0.0187678	0.0187223	0.0183629	0.0171779	0.016553	0.0182553	0.0203785	0.0199011	0.0186459	0.0183366	0.0189323	0.019383	0.0190256	0.0190128	0.0200151	0.0204169	0.0192206	0.0180008	0.0189862	0.0198581	0.0185228	0.0178624	0.018977	0.0191624	0.0178798	0.0168959	0.0172865
NWE	ESB	Lower	M	3	0.00842254	0.00852729	0.00862541	0.00872622	0.00881266	0.00884102	0.00880713	0.00891083	0.00918362	0.00928664	0.00922891	0.00929722	0.00954001	0.00958353	0.00913714	0.00892319	0.00952307	0.0101041	0.010116	0.00995889	0.00938529	0.00827668	0.00802854	0.0100473	0.0120316	0.0113637	0.010259	0.0102411	0.0109503	0.0112623	0.0107629	0.0107829	0.0118872	0.0122865	0.0110487	0.00993968	0.0111642	0.0121041	0.0107762	0.010249	0.0114318	0.0115026	0.0102493	0.00954111	0.0102697
NWE	ESB	Upper	M	3	0.0260957	0.026072	0.0259582	0.0258337	0.0258505	0.0260802	0.0262976	0.0262698	0.026211	0.0261306	0.0257801	0.0254069	0.0254126	0.0255505	0.0253078	0.0249468	0.025061	0.0253415	0.0253213	0.0253709	0.0254452	0.0248805	0.0239367	0.0239256	0.0248614	0.0248193	0.024265	0.0242288	0.0245895	0.0248379	0.0244445	0.0237426	0.0235949	0.0238287	0.0233584	0.0224574	0.0232645	0.0248111	0.0241705	0.0228841	0.022805	0.0232182	0.0228176	0.0218719	0.0214261
NWE	ESB	Upper	M	3	0.0261166	0.0262141	0.0261436	0.0258753	0.0255864	0.0255138	0.0255751	0.025619	0.0257127	0.0257295	0.0255205	0.0253047	0.0253718	0.0254837	0.0251751	0.0247588	0.0247663	0.0248387	0.0246741	0.0247387	0.0248892	0.0244759	0.023849	0.0240941	0.0249606	0.0248682	0.0243279	0.0242171	0.0244775	0.0245858	0.0241754	0.0237731	0.0239692	0.024162	0.0235218	0.0225959	0.0230303	0.024044	0.0235851	0.0228786	0.0231843	0.0235558	0.0230284	0.0221213	0.0217041
NWE	ESB	Upper	M	3	0.0186703	0.0185888	0.0184285	0.0183487	0.0184527	0.0186222	0.0186211	0.0184353	0.0184084	0.0185505	0.0184758	0.0182329	0.0182549	0.0184311	0.0182176	0.0178339	0.0178775	0.01807	0.0180639	0.0182982	0.0184588	0.0175719	0.0161433	0.0161283	0.0177104	0.0181754	0.0176733	0.0173563	0.0174682	0.0177746	0.0175933	0.0171924	0.0172723	0.0174178	0.016792	0.0158783	0.016743	0.0181053	0.017149	0.0158787	0.0163433	0.0172163	0.0168206	0.0158289	0.0155761
NWE	ESB	Upper	M	3	0.02493	0.0250205	0.0249964	0.0249185	0.0250218	0.0252769	0.0253408	0.025171	0.0250267	0.0247797	0.0244065	0.0243521	0.0247191	0.0249142	0.0245497	0.0241648	0.024256	0.0243398	0.0241432	0.0242168	0.0243671	0.0237818	0.0228642	0.0231032	0.0243366	0.0243814	0.0236811	0.023417	0.0238183	0.024143	0.0235603	0.0228816	0.023135	0.0234804	0.0227138	0.0216965	0.0226214	0.0239395	0.0230645	0.0220763	0.0226852	0.0233052	0.0225479	0.0214675	0.021422
NWE	ESB	Upper	M	3	0.0194607	0.0193448	0.019322	0.0193449	0.0194923	0.0197238	0.0197853	0.0196514	0.019617	0.0195915	0.0193008	0.0190433	0.0192447	0.0195282	0.0193161	0.0190089	0.019134	0.0192209	0.019033	0.0191543	0.0193074	0.0186469	0.0175816	0.0175815	0.0187213	0.0189694	0.0185324	0.0183197	0.0184822	0.0187064	0.0184584	0.0181341	0.0183149	0.0184409	0.0176646	0.0165729	0.0172496	0.0185866	0.0178865	0.0167922	0.0170262	0.0176934	0.0174326	0.0165733	0.0160996
NWE	ESB	Upper	M	3	0.0247234	0.0247138	0.0247331	0.0247144	0.0247356	0.0248096	0.0247472	0.0246235	0.0246181	0.024504	0.0242077	0.0240174	0.0241873	0.0244391	0.0241521	0.0236861	0.0237764	0.0239655	0.0238043	0.0239056	0.0240723	0.0233594	0.0222981	0.0225302	0.0238555	0.0240162	0.0233794	0.023072	0.0233724	0.0236765	0.0232303	0.0226519	0.0227523	0.0228832	0.0221457	0.0213757	0.0225204	0.0237981	0.0228823	0.0219452	0.0224	0.0226638	0.0217718	0.0206863	0.0204931
NWE	ESB	Upper	M	3	0.0198734	0.0199689	0.02	0.0199364	0.0199499	0.020095	0.0201569	0.0200601	0.0199255	0.0197102	0.0194915	0.0195061	0.0197067	0.0197148	0.0193117	0.0190251	0.0194003	0.0198262	0.019739	0.0196588	0.0195686	0.0188335	0.0180221	0.0186185	0.0200279	0.0199566	0.0191983	0.0189667	0.0193564	0.0196675	0.0191478	0.0185232	0.0188097	0.0193163	0.0187577	0.0177983	0.0186008	0.0197688	0.0188208	0.017779	0.0183403	0.019047	0.0185019	0.0175042	0.0173102
NWE	ESB	Upper	M	3	0.00773234	0.00774116	0.00775615	0.00770093	0.0077096	0.00785482	0.00793122	0.00792186	0.00799432	0.00798139	0.0077659	0.00762603	0.00787379	0.00822794	0.0080859	0.00778358	0.00793409	0.00814365	0.0081282	0.00828026	0.00820805	0.00733076	0.00650965	0.00745241	0.00925319	0.00901852	0.00798388	0.00786452	0.00849977	0.00881253	0.00820907	0.00767306	0.00810597	0.00852304	0.00772525	0.0067004	0.00781014	0.00912268	0.00801457	0.00712292	0.0080541	0.00857651	0.00765952	0.00671493	0.00691235
NWE	ESB	Upper	M	3	0.0165721	0.0165943	0.0166209	0.0166037	0.0166807	0.0169096	0.0170197	0.0168933	0.0167816	0.0167123	0.0166044	0.016632	0.0169694	0.0172432	0.0169098	0.0164821	0.0166966	0.0169756	0.0168444	0.0169102	0.0169235	0.01616	0.0154504	0.0163731	0.0179485	0.0176864	0.0167864	0.016709	0.0173128	0.0175595	0.0168961	0.0163737	0.0168055	0.0170827	0.0160916	0.0149925	0.0162167	0.0176232	0.016499	0.0155936	0.016558	0.0172337	0.0164214	0.0152962	0.0151619
NWE	ESB	Upper	M	3	0.0174157	0.0175342	0.0175798	0.0175836	0.0176683	0.0177959	0.0178499	0.0178456	0.0178244	0.0176619	0.0174569	0.0174504	0.0176605	0.0177831	0.0174921	0.0172257	0.0174442	0.0176923	0.0178078	0.0180686	0.0178752	0.0168991	0.016306	0.0174406	0.018989	0.0187674	0.0180016	0.0178652	0.0183152	0.0184605	0.0178921	0.0178347	0.0188017	0.0191951	0.0181515	0.0172297	0.0185678	0.0196117	0.0181727	0.0172582	0.0183078	0.0187838	0.017696	0.0166813	0.0169808
NWE	ESB	Lower	N	3	0.0470141	0.0472194	0.0472303	0.047176	0.0471661	0.0470652	0.046742	0.0464866	0.0466068	0.0468116	0.0468708	0.0469121	0.046919	0.046766	0.0465382	0.0466022	0.0469981	0.0471999	0.0471491	0.0470842	0.0467281	0.0462178	0.0464144	0.0475927	0.0481622	0.0474763	0.0469099	0.0468423	0.0469514	0.046845	0.0465729	0.0467343	0.0472237	0.0470533	0.0463387	0.0465206	0.0477668	0.0474485	0.0463346	0.0466183	0.04754	0.0469235	0.0454994	0.0448524	0.0454189
NWE	ESB	Lower	N	3	0.029902	0.0303149	0.0304232	0.030284	0.0301859	0.0302044	0.0300826	0.0299319	0.029966	0.0299659	0.0299964	0.0302207	0.0304261	0.0304258	0.0302849	0.0303426	0.0306066	0.0306208	0.0305581	0.0307085	0.0304779	0.0297589	0.0296381	0.0309048	0.03201	0.031517	0.0308185	0.0307366	0.0309738	0.0309778	0.0308291	0.0312039	0.0318515	0.0317353	0.0309354	0.0307094	0.0318484	0.0319033	0.0305923	0.0305705	0.0319491	0.0319674	0.030684	0.0299421	0.0304616
NWE	ESB	Lower	N	3	0.0339526	0.0343037	0.0343986	0.0342909	0.0342269	0.0341656	0.0338964	0.0337413	0.0340255	0.0343156	0.0344956	0.0347852	0.0349266	0.0347339	0.0344437	0.034524	0.0350376	0.03535	0.0353671	0.0353109	0.0347351	0.0338481	0.0339979	0.035893	0.0371876	0.0362902	0.035275	0.0351775	0.035599	0.0356659	0.0354594	0.0359825	0.0367624	0.0364236	0.0354446	0.0353111	0.0365016	0.0364473	0.0352905	0.0356306	0.037021	0.0366072	0.035117	0.0346237	0.035639
NWE	ESB	Lower	N	3	0.0173435	0.0176211	0.0177369	0.0177133	0.0177089	0.0176665	0.0173841	0.0171729	0.0174184	0.017775	0.0179716	0.0181595	0.0183577	0.0183479	0.0181294	0.0182887	0.0188932	0.0191085	0.0189345	0.0188833	0.018563	0.0178386	0.0178632	0.0195832	0.0209463	0.0201814	0.0191716	0.0189775	0.0194074	0.0197021	0.0196218	0.0201149	0.0211128	0.0211311	0.0200508	0.0194895	0.0206482	0.0208873	0.0195516	0.0195984	0.0213916	0.0216949	0.0202237	0.0192504	0.019875
NWE	ESB	Lower	N	3	-0.00117969	-0.000909632	-0.000872873	-0.000845041	-0.000584062	-0.000331159	-0.000539992	-0.000859003	-0.000652534	-0.00016433	0.000350294	0.000901615	0.00116353	0.000896076	0.000515258	0.000870578	0.00183218	0.00226467	0.00222858	0.00221907	0.00163932	0.000725961	0.00123922	0.00392676	0.0055424	0.0044401	0.00345496	0.00357218	0.00422488	0.00447348	0.00430422	0.0050597	0.00653176	0.00674876	0.00565717	0.00541858	0.00714247	0.00702363	0.00511929	0.00548372	0.00782458	0.00759594	0.00530395	0.00426006	0.00562479
NWE	ESB	Lower	N	3	0.0276742	0.0279511	0.0278222	0.0275665	0.0276703	0.0279157	0.0277548	0.0276072	0.0279416	0.0282728	0.0285062	0.0289271	0.0292772	0.029198	0.0289215	0.0292216	0.0301091	0.0305849	0.0305243	0.0302513	0.0293994	0.0284835	0.0291325	0.0317198	0.0329495	0.0315021	0.030297	0.0305229	0.031423	0.0316031	0.0313037	0.0319445	0.0331218	0.0331442	0.0321532	0.0319118	0.0330604	0.0327096	0.0314478	0.0322865	0.0342721	0.0336737	0.0316051	0.0307497	0.0317567
NWE	ESB	Lower	N	3	-0.00347601	-0.00304867	-0.00297714	-0.00306396	-0.00295287	-0.00273314	-0.00285974	-0.00310865	-0.00294162	-0.00256724	-0.0021203	-0.00142893	-0.00079928	-0.000721583	-0.000949146	-0.000583736	0.000248913	0.000428737	0.000233189	0.000264821	-0.000299988	-0.00128405	-0.000671547	0.00242052	0.00434034	0.00306146	0.00178454	0.00188495	0.00267655	0.00285753	0.00255464	0.00330604	0.00473774	0.00484941	0.00389069	0.0039964	0.00573976	0.00526388	0.00332688	0.00397583	0.00656525	0.00633863	0.00402976	0.00301692	0.00431669
NWE	ESB	Lower	N	3	0.00576097	0.00613192	0.00618272	0.00617218	0.00636563	0.00651462	0.0062386	0.00597303	0.00623121	0.00666673	0.00713152	0.00779705	0.00831226	0.00825081	0.00793276	0.00822474	0.00912527	0.00952415	0.0092983	0.0089805	0.00810559	0.0069647	0.00750072	0.0106225	0.0127142	0.0115774	0.0102726	0.0101533	0.010673	0.0108738	0.0108866	0.0119437	0.0134667	0.0133478	0.012029	0.0118956	0.0135987	0.0132934	0.0116485	0.012525	0.0148917	0.0142742	0.0120903	0.0114339	0.0127075
NWE	ESB	Lower	N	3	0.0120193	0.0122409	0.0123329	0.012421	0.0125731	0.0127025	0.012565	0.0123982	0.0125983	0.0129711	0.0134253	0.0139841	0.0142918	0.0141166	0.0138246	0.0140886	0.01481	0.0151388	0.0150694	0.0149303	0.0142969	0.0134293	0.0139628	0.0167211	0.0184848	0.0173406	0.016074	0.0159093	0.0164867	0.016825	0.0167297	0.0174157	0.0187829	0.0190165	0.0179997	0.017822	0.0195048	0.0194025	0.017717	0.0181879	0.0202058	0.0196325	0.0174622	0.0167136	0.0180687
NWE	ESB	Lower	N	3	0.00352017	0.00375372	0.00375185	0.00379841	0.00394465	0.00394774	0.00362703	0.00343084	0.00376006	0.00420034	0.00467076	0.00538634	0.00587243	0.00567397	0.00524088	0.00550171	0.00642533	0.00696012	0.0070162	0.00691518	0.00618637	0.00526935	0.00589369	0.00865523	0.0101758	0.00887383	0.00768678	0.00768978	0.00841417	0.00886737	0.0088407	0.00952061	0.0107786	0.0109189	0.00987008	0.00960028	0.0111829	0.0110648	0.00947746	0.0103601	0.0130008	0.0126473	0.0103172	0.00932523	0.0105552
NWE	ESB	Upper	N	3	-0.00553874	-0.0051865	-0.00514405	-0.00514606	-0.00492016	-0.0046126	-0.00462144	-0.00472342	-0.0045382	-0.00430815	-0.00394922	-0.00328578	-0.00276821	-0.00277936	-0.00302397	-0.0027007	-0.00181476	-0.00139273	-0.00146807	-0.00156799	-0.00225409	-0.00334404	-0.00297625	-0.000145718	0.00184579	0.000867794	-0.000290156	-0.000389901	0.000163213	0.000394141	0.000253523	0.00109527	0.0025959	0.00267288	0.00137169	0.000944727	0.00267137	0.00287513	0.00132884	0.00191977	0.00418808	0.00379513	0.00157986	0.000553241	0.00162968
NWE	ESB	Upper	N	3	0.031443	0.0317387	0.0315553	0.031466	0.0316534	0.0317245	0.0315552	0.031593	0.0319312	0.0322064	0.0326676	0.033453	0.0338565	0.0335511	0.0331829	0.0335577	0.0344617	0.0347831	0.0345577	0.0343776	0.0336707	0.0326061	0.0330744	0.0359816	0.0379062	0.0367775	0.0354701	0.0352805	0.0357317	0.0358623	0.0357757	0.036636	0.0379735	0.0380304	0.0369564	0.0365847	0.0377718	0.0374675	0.0359731	0.0367884	0.0393561	0.0391306	0.0368683	0.0358675	0.0369515
NWE	ESB	Upper	N	3	0.0101804	0.010584	0.0105648	0.0104492	0.0106158	0.0109015	0.010924	0.0109562	0.0113509	0.0117921	0.0122704	0.0129658	0.01341	0.0131024	0.0125641	0.0128809	0.0138706	0.0143569	0.0144069	0.0142989	0.0133696	0.0122606	0.0130936	0.0165059	0.0185007	0.0170896	0.0156283	0.0155855	0.0164413	0.0168859	0.0168008	0.0176198	0.0190698	0.0191456	0.017989	0.0178182	0.0193993	0.0190155	0.0173802	0.0183576	0.0208879	0.0203117	0.0178711	0.0169342	0.0184217
NWE	ESB	Upper	N	3	-0.000817127	-0.000367337	-0.000387402	-0.000438336	-0.000243366	-8.02e-05	-0.000234264	-0.000252717	0.000256918	0.00078529	0.00124785	0.00194251	0.0023922	0.00211988	0.00170259	0.00218324	0.00333392	0.00383816	0.00379714	0.00366895	0.00269913	0.00144747	0.00217606	0.00563062	0.00766652	0.00628294	0.00498444	0.00504543	0.00589006	0.00638995	0.00638692	0.0072336	0.00860664	0.00862602	0.00752071	0.00742924	0.00918168	0.00881418	0.00685014	0.00748224	0.0100075	0.00961695	0.00724108	0.00631564	0.00777076
NWE	ESB	Upper	N	3	-0.00477187	-0.00423709	-0.00415911	-0.00429099	-0.00421206	-0.00395432	-0.00394638	-0.0040085	-0.00364278	-0.00316662	-0.00271006	-0.00198424	-0.00145468	-0.00171469	-0.00209859	-0.00144594	-0.000180302	0.000252532	9.38e-05	-6.41e-05	-0.000910746	-0.0019327	-0.00103937	0.00222369	0.00381299	0.00233524	0.0012805	0.00168171	0.00264956	0.00281798	0.00251503	0.00363014	0.00553502	0.00555992	0.00405611	0.00380983	0.005776	0.00557972	0.00370102	0.00450291	0.00706099	0.00635428	0.00369302	0.00277539	0.00447346
NWE	ESB	Upper	N	3	0.00473187	0.00508392	0.00516922	0.00528525	0.00557551	0.00577091	0.00552212	0.00533355	0.00577365	0.0062636	0.00664852	0.00737266	0.00799643	0.00786415	0.00745233	0.00789982	0.00898503	0.00929334	0.00910175	0.00910198	0.00836948	0.00725429	0.00812611	0.0118393	0.0140056	0.0123925	0.0108158	0.0107991	0.0115592	0.0118556	0.011809	0.0128352	0.0144242	0.014494	0.0133587	0.0134695	0.0156121	0.0151579	0.0128539	0.0135007	0.0163933	0.0161223	0.01351	0.0123427	0.0137485
NWE	ESB	Upper	N	3	-0.0126152	-0.012219	-0.0120191	-0.0119534	-0.0117566	-0.0115153	-0.0115527	-0.0115625	-0.0112222	-0.0108356	-0.0102295	-0.00923816	-0.00869135	-0.00911881	-0.00960309	-0.00899721	-0.00769794	-0.00711832	-0.00735039	-0.00782334	-0.00883736	-0.00996714	-0.0092667	-0.00591906	-0.00383484	-0.00505627	-0.00618845	-0.00596166	-0.00518782	-0.00509313	-0.00535059	-0.00424157	-0.00235427	-0.00225739	-0.00377477	-0.00420754	-0.00218488	-0.00195516	-0.00364545	-0.00283158	-0.00010035	-0.000486299	-0.00310931	-0.00443373	-0.00323362
NWE	ESB	Upper	N	3	0.00840343	0.00879191	0.00888968	0.00893763	0.00914248	0.00937352	0.0092672	0.00909173	0.00935962	0.00982547	0.0103917	0.0112234	0.0118309	0.0116027	0.0110894	0.011496	0.0125956	0.0131317	0.0132135	0.0130669	0.0119662	0.0107948	0.0118197	0.0153275	0.0170618	0.0156202	0.0143899	0.0143806	0.0150009	0.0152736	0.0154839	0.0169402	0.0186303	0.0182327	0.0166482	0.016601	0.0183138	0.0176081	0.0159908	0.0173287	0.0198355	0.018818	0.0162913	0.0156161	0.0171967
NWE	ESB	Upper	N	3	0.000893204	0.001302	0.00129579	0.00129577	0.00148513	0.00161145	0.00141201	0.00136872	0.00192172	0.0025208	0.00304807	0.00383926	0.00441132	0.00421169	0.00385949	0.00443974	0.00563312	0.00613457	0.00607136	0.00583703	0.00475173	0.00359648	0.00478416	0.00882629	0.0109643	0.00934596	0.00790988	0.00796464	0.00874407	0.00890423	0.0086918	0.00984389	0.0116338	0.0115868	0.0102836	0.0104245	0.0124039	0.0116757	0.00963987	0.010655	0.0131908	0.0122728	0.00970372	0.00901625	0.0107115
NWE	ESB	Upper	N	3	0.000886896	0.00127699	0.00104248	0.000737817	0.000934148	0.00132898	0.00127432	0.00112412	0.00144878	0.00197359	0.0027209	0.00373381	0.00427726	0.00386736	0.00317498	0.0034665	0.00469505	0.00547298	0.00570806	0.00569939	0.00462763	0.00325284	0.00407695	0.00772598	0.00975625	0.008272	0.00690588	0.00701264	0.0079626	0.00833797	0.00815259	0.00914598	0.0109206	0.0111188	0.00996812	0.00990432	0.01161	0.0110985	0.00927972	0.0102381	0.0127394	0.0118752	0.00924489	0.00838093	0.00996152
NWE	ESA	Upper	N	3	0.0258345	0.0258767	0.0258721	0.0258059	0.0257626	0.0258253	0.0259552	0.0259453	0.0257591	0.0255225	0.0254171	0.0255703	0.0258068	0.0258062	0.0254617	0.0250902	0.0251222	0.0253477	0.0253451	0.0252841	0.0252148	0.0246657	0.0237888	0.0239223	0.0251754	0.0253493	0.0247211	0.0243329	0.0244179	0.0246538	0.0242858	0.0236505	0.0236551	0.0239976	0.0235985	0.0227824	0.0235625	0.0247549	0.0237204	0.0224171	0.0228165	0.0236992	0.023503	0.0226068	0.0218908
WS	SAP	Lower	H	1	0.0307928	0.0308471	0.0307429	0.0305203	0.0303163	0.0302083	0.0299795	0.0295648	0.0293227	0.0293751	0.0294857	0.029549	0.0296848	0.0298623	0.029777	0.0295008	0.0293907	0.0292644	0.0288888	0.0287234	0.0288683	0.0285475	0.0278472	0.0281548	0.0293699	0.0293129	0.0283872	0.0278583	0.0279775	0.0281107	0.0276296	0.0271175	0.0273447	0.0277627	0.0273543	0.0266119	0.0272801	0.0281896	0.0272702	0.0262841	0.0267382	0.0273558	0.0269271	0.0260902	0.0258756
WS	SAP	Lower	H	1	0.0336522	0.0337325	0.0336213	0.0333309	0.0330246	0.0328442	0.0327117	0.0324894	0.0323248	0.0322563	0.0322192	0.0322788	0.0324943	0.032753	0.0326783	0.032363	0.032247	0.0321071	0.0318423	0.0319934	0.0322251	0.0316283	0.0306942	0.0309734	0.0321802	0.0321221	0.0313679	0.0310858	0.0312512	0.0311703	0.030383	0.0297032	0.030117	0.0307952	0.0302033	0.029057	0.0297617	0.0308965	0.0297624	0.0285477	0.0291077	0.0298792	0.0295344	0.0289093	0.0290093
WS	SAP	Lower	H	1	0.0298979	0.0299357	0.0298039	0.0296634	0.0296224	0.0295734	0.0294303	0.029175	0.0289385	0.028816	0.0288287	0.0290625	0.0295347	0.0299171	0.0297726	0.029333	0.0291457	0.0290929	0.0289636	0.0290909	0.0292127	0.0286229	0.0278843	0.0284311	0.0297024	0.0295216	0.0286138	0.0282413	0.0284798	0.0284812	0.027735	0.0272584	0.0278251	0.0283511	0.0277497	0.0269027	0.0277181	0.0286305	0.0275417	0.0265111	0.0269543	0.0275423	0.0271684	0.0264789	0.0265737
WS	SAP	Lower	H	1	0.0483543	0.0482962	0.0481489	0.0478455	0.0474311	0.0470981	0.0468573	0.0466853	0.0467148	0.0468508	0.0469113	0.046968	0.0470847	0.0470245	0.0466512	0.0463576	0.0463739	0.0462787	0.0459539	0.0458261	0.0457093	0.04509	0.0445077	0.0450236	0.0459788	0.045777	0.0451734	0.0450454	0.0452129	0.0451007	0.0445632	0.0442038	0.0444586	0.0446795	0.044078	0.0433068	0.0437472	0.0442081	0.0433718	0.042791	0.0431356	0.043141	0.0425337	0.042063	0.0422637
WS	SAP	Lower	H	1	0.0264742	0.0264557	0.0263569	0.0262146	0.0259759	0.0256785	0.0253904	0.0251891	0.0251816	0.0252783	0.0254392	0.0257089	0.025983	0.0261246	0.0260248	0.0259103	0.0260357	0.0259843	0.0255372	0.0251886	0.0250442	0.0247093	0.0245609	0.025535	0.0266247	0.0261576	0.0253784	0.0254066	0.0259491	0.0260115	0.0253657	0.0250897	0.025704	0.0261134	0.0255214	0.0250385	0.0259855	0.0262987	0.0251461	0.024871	0.0257673	0.0256589	0.0245426	0.0239034	0.0245679
WS	SAP	Lower	H	1	0.0161407	0.0160981	0.01599	0.0158597	0.01563	0.0154264	0.0153078	0.0152181	0.0153109	0.015602	0.0159317	0.0162012	0.0163465	0.0162528	0.0158317	0.0154959	0.0156811	0.0159457	0.0158917	0.0158964	0.0158429	0.0151979	0.0147128	0.0158336	0.0173948	0.0170873	0.0161796	0.0159012	0.0161037	0.0160609	0.0155466	0.0155854	0.0165281	0.0169616	0.016122	0.0152678	0.0160873	0.0166196	0.0154327	0.0150013	0.0161517	0.0166061	0.0156804	0.0147534	0.0150524
WS	SAP	Lower	H	1	0.0193106	0.0191818	0.0190177	0.0188691	0.0188244	0.0188653	0.0187858	0.0186278	0.0186129	0.0186704	0.018819	0.019184	0.019557	0.0195817	0.0192328	0.0190305	0.0192769	0.0194121	0.0192085	0.019178	0.019143	0.0186229	0.01838	0.0195204	0.0206942	0.0200969	0.0191779	0.0190792	0.019581	0.0197328	0.0191608	0.0190085	0.0198658	0.0203618	0.0195507	0.0187904	0.0199182	0.0205844	0.0192472	0.0186996	0.0196933	0.0197865	0.0187656	0.0181286	0.0186609
WS	SAP	Lower	H	1	0.0246053	0.0246804	0.0244721	0.0241725	0.0240449	0.0241091	0.0240069	0.0236877	0.0235545	0.0236786	0.0239266	0.0242647	0.0246046	0.0246805	0.0243389	0.0241196	0.0244155	0.0245913	0.0243554	0.0242307	0.0240502	0.0233966	0.0231421	0.0244578	0.0258966	0.0254603	0.0245446	0.0243646	0.024801	0.0249166	0.0243049	0.0240514	0.0247604	0.0252344	0.0246159	0.0240722	0.0250973	0.0255131	0.0241403	0.0235563	0.0244903	0.0246226	0.0235627	0.0228582	0.0234321
WS	SAP	Lower	H	1	0.0300238	0.0300139	0.0296534	0.0293561	0.0293266	0.029298	0.0290034	0.028691	0.0287203	0.0289486	0.0292548	0.0296892	0.0299553	0.0297848	0.0294381	0.0294166	0.0297333	0.0297242	0.0292594	0.0289871	0.028888	0.02848	0.0284073	0.0296251	0.0307132	0.0300802	0.0292692	0.0293553	0.0299062	0.0299198	0.0293892	0.0294431	0.0302853	0.0305729	0.0297157	0.0291633	0.0302952	0.0305395	0.0291592	0.0289578	0.0300962	0.0299775	0.0287505	0.0280595	0.0286674
WS	SAP	Lower	H	1	0.0215806	0.0216911	0.0216461	0.0214889	0.0213249	0.0212003	0.0211115	0.0211226	0.0212204	0.0211975	0.0211658	0.0214084	0.02187	0.0221183	0.021795	0.0213739	0.0214011	0.0214542	0.0212885	0.0212784	0.0211037	0.0204468	0.0202953	0.0216922	0.0230219	0.0224742	0.0215544	0.0214334	0.0220341	0.0222724	0.0215903	0.0212785	0.0220747	0.0225403	0.0216864	0.0209877	0.0221544	0.0226632	0.0213094	0.0209176	0.0220471	0.0222925	0.0213635	0.0206352	0.0210602
WS	SAP	Upper	H	1	0.0264519	0.0263298	0.026428	0.0266918	0.0268878	0.0268564	0.026484	0.0258866	0.0254978	0.0254051	0.0253718	0.0253834	0.0254054	0.0253088	0.0251257	0.0250666	0.0251714	0.0251071	0.0249401	0.025159	0.0254408	0.0248945	0.0237203	0.0233849	0.0242609	0.0243886	0.0238835	0.0238561	0.0243699	0.0247225	0.0243396	0.0237144	0.0236403	0.0238762	0.0233701	0.0224063	0.0230938	0.0243622	0.0233595	0.021873	0.0221654	0.0233582	0.0234757	0.0227659	0.0223948
WS	SAP	Upper	H	1	0.0296525	0.0296729	0.0298639	0.0300146	0.0300803	0.0301336	0.0301447	0.0300191	0.0298583	0.029751	0.0296429	0.0294997	0.0293703	0.0293292	0.0292349	0.0290475	0.0288651	0.0285619	0.0283277	0.0285763	0.0288924	0.02847	0.027596	0.0276201	0.0285618	0.028508	0.0278391	0.0276606	0.0280373	0.0282735	0.0278136	0.0273117	0.0275666	0.0278812	0.0271634	0.0262242	0.0271834	0.0284532	0.0273854	0.0260422	0.0265197	0.0276494	0.027545	0.0266572	0.0261597
WS	SAP	Upper	H	1	0.0218031	0.0217726	0.0218321	0.0219627	0.0221414	0.0221882	0.0218844	0.021425	0.021259	0.0213138	0.0212144	0.0210195	0.0210471	0.021251	0.0211697	0.0208729	0.0208032	0.0207863	0.0206732	0.0208056	0.0208821	0.0201623	0.0190015	0.0189509	0.0202589	0.0206988	0.02024	0.0198588	0.019794	0.0198185	0.0194613	0.0190887	0.019454	0.0200155	0.0195275	0.0183499	0.0186858	0.0199245	0.0191942	0.0179413	0.0184319	0.019834	0.0200286	0.0191988	0.0185372
WS	SAP	Upper	H	1	0.0273951	0.0273907	0.027443	0.02755	0.0275789	0.0274484	0.0272254	0.0270223	0.0269528	0.0269809	0.0269658	0.0268057	0.0265845	0.0264833	0.0263758	0.0262254	0.0261829	0.0260695	0.0258662	0.0258913	0.0259877	0.0256787	0.0250671	0.0249251	0.025403	0.0254462	0.0251638	0.0250529	0.0251975	0.0254146	0.0251863	0.0246035	0.0244026	0.0246448	0.0244153	0.0238128	0.0241952	0.024831	0.0241492	0.0233621	0.0236613	0.0243063	0.0242298	0.0236214	0.0231525
WS	SAP	Upper	H	1	0.0538601	0.0537813	0.0537658	0.0537525	0.0537221	0.0536225	0.0534076	0.0531636	0.0529751	0.0528196	0.0526787	0.0525786	0.0524868	0.0524036	0.0523713	0.0523667	0.052324	0.0521261	0.0517783	0.0515377	0.051469	0.0512092	0.050657	0.0502567	0.0503873	0.0505951	0.0504877	0.050112	0.0498501	0.0498318	0.0496708	0.0493559	0.0492002	0.0492258	0.0489896	0.0483728	0.0481651	0.0484196	0.0479725	0.0471303	0.0469627	0.0476341	0.0480546	0.047784	0.0471904
WS	SAP	Upper	H	1	0.0193917	0.0194596	0.0197059	0.0198522	0.0198463	0.019715	0.0194327	0.0191334	0.0190372	0.0190477	0.0189802	0.0189057	0.0190291	0.0192668	0.0191021	0.0186213	0.0184052	0.018361	0.0182732	0.0184214	0.0185881	0.0180342	0.0169254	0.0167572	0.0179628	0.0183432	0.0178231	0.0175119	0.0176626	0.0178007	0.0173288	0.0167316	0.016994	0.0176555	0.0171129	0.0156794	0.0159422	0.0172627	0.0165399	0.0153764	0.0159764	0.0172499	0.017162	0.0160739	0.0153766
WS	SAP	Upper	H	1	0.0221043	0.0221536	0.022267	0.0223662	0.0224449	0.022376	0.0221032	0.0217486	0.0214183	0.0211878	0.0211482	0.0212508	0.0213183	0.021233	0.020936	0.0205904	0.0204028	0.0202096	0.0200138	0.0201741	0.020418	0.0199734	0.0190027	0.0188931	0.0200302	0.0203818	0.0198337	0.0193809	0.019421	0.0196022	0.0191362	0.0184158	0.0184963	0.01904	0.0185288	0.0171326	0.0175084	0.0192325	0.0187699	0.0174635	0.0177004	0.0188682	0.0189593	0.0180253	0.0173211
WS	SAP	Upper	H	1	0.030808	0.0307656	0.0307738	0.0308482	0.0309883	0.031106	0.0309801	0.0306859	0.0305402	0.0304727	0.030379	0.0303525	0.0303098	0.0301457	0.0298124	0.0294769	0.0294072	0.0294354	0.0293681	0.0294153	0.0295049	0.0289523	0.0276983	0.027117	0.0279599	0.0283759	0.0280401	0.0278078	0.0280192	0.0282921	0.0278812	0.0271754	0.0271565	0.0275397	0.0269467	0.0256738	0.0262849	0.0279151	0.0271548	0.0256527	0.02578	0.0268394	0.0269177	0.026046	0.0253523
WS	SAP	Upper	H	1	0.040373	0.040251	0.0402118	0.0402604	0.0402436	0.0400508	0.0397422	0.03944	0.0392885	0.0393236	0.0394039	0.0393446	0.0391371	0.0390124	0.0389885	0.0389708	0.0389435	0.0387408	0.0384883	0.0385437	0.0386319	0.0381998	0.0375946	0.037848	0.0386731	0.0385785	0.0380051	0.0377206	0.0378602	0.0380502	0.0377797	0.0373367	0.0372826	0.0374189	0.0369205	0.036113	0.0367016	0.0376493	0.0368167	0.0357777	0.0361215	0.0367764	0.0363495	0.0354496	0.0351764
WS	SAP	Upper	H	1	0.0274511	0.0275782	0.0276721	0.0276172	0.0276206	0.0277047	0.0276266	0.027453	0.0273925	0.0273209	0.0271925	0.0272152	0.0273867	0.027403	0.0270855	0.026754	0.0266546	0.0265506	0.0264588	0.0265681	0.026537	0.0259634	0.0251654	0.0251928	0.026006	0.0259556	0.0253807	0.0252353	0.025644	0.0260272	0.0256533	0.0249713	0.0250031	0.0254661	0.02507	0.024165	0.0247092	0.0256922	0.0247724	0.0235056	0.0237094	0.0246929	0.0248334	0.0242597	0.0239294
WS	SAP	Lower	M	1	0.0232303	0.0231852	0.0230506	0.0231247	0.0233389	0.0233421	0.0230009	0.0228212	0.0230839	0.0233362	0.023747	0.0247275	0.0254807	0.025154	0.0244388	0.0245884	0.0255487	0.0261452	0.0262238	0.0259683	0.0248285	0.02374	0.0248768	0.0284414	0.030125	0.0284876	0.0270817	0.0270855	0.0278524	0.0281419	0.0280619	0.0291622	0.0309471	0.0311047	0.029937	0.0300913	0.0319372	0.0308459	0.028423	0.0293999	0.0324416	0.0317788	0.0288643	0.0277615	0.0292522
WS	SAP	Lower	M	1	0.0157137	0.0155754	0.0153413	0.0153452	0.0155607	0.0156327	0.01541	0.0152904	0.0154638	0.0156212	0.0160539	0.0170861	0.0178377	0.0173985	0.0165198	0.0166854	0.0178466	0.0185138	0.0184339	0.0180494	0.0170256	0.0161035	0.0170999	0.0202114	0.0216725	0.0202275	0.0191176	0.0193812	0.0202025	0.0202531	0.0197968	0.0206308	0.0225146	0.0230502	0.0219744	0.0216111	0.0229576	0.022356	0.0204426	0.0211888	0.0236784	0.02312	0.0207063	0.0197984	0.0211609
WS	SAP	Lower	M	1	0.0195517	0.0195693	0.0195707	0.0197523	0.0199157	0.0198645	0.0195978	0.0193476	0.0193481	0.0195866	0.0202237	0.0212372	0.0219091	0.0216143	0.0208751	0.02089	0.0218004	0.0225423	0.022772	0.0224949	0.0212935	0.0201682	0.0211313	0.0243836	0.0259738	0.024515	0.0232954	0.0234729	0.0243588	0.0245542	0.0242112	0.0251227	0.0269772	0.0272929	0.026059	0.0258603	0.0273334	0.0264441	0.0244002	0.0252979	0.0279421	0.0273655	0.0249065	0.0241204	0.0256586
WS	SAP	Lower	M	1	0.0150028	0.0150515	0.0150765	0.0153095	0.0155247	0.0154666	0.0151259	0.0149314	0.0151343	0.0153585	0.0157384	0.0166036	0.0173486	0.0172627	0.016767	0.0168982	0.0176784	0.0181608	0.018271	0.0181041	0.0171207	0.0161717	0.0172586	0.0207047	0.0224998	0.02111	0.0199781	0.0202264	0.0210396	0.0212624	0.021224	0.0225245	0.0244964	0.024493	0.0228791	0.0226196	0.0244089	0.0237243	0.0216307	0.0225785	0.0253311	0.0246058	0.0219657	0.021245	0.0230299
WS	SAP	Lower	M	1	0.00472089	0.00463423	0.00444172	0.00453103	0.00494423	0.00520806	0.00491022	0.0045428	0.00469684	0.0050416	0.00550178	0.00637372	0.00709904	0.00695735	0.00640202	0.0064892	0.00725623	0.00773451	0.00784046	0.00771127	0.00668419	0.00552136	0.00640415	0.00989549	0.0119366	0.0106798	0.00961048	0.0098902	0.0105623	0.010509	0.0101765	0.0111985	0.0131321	0.0135463	0.0124379	0.0123019	0.0138878	0.0130988	0.010903	0.0116865	0.0146157	0.0143329	0.0116438	0.0103738	0.0117599
WS	SAP	Lower	M	1	0.0143468	0.0142224	0.014084	0.0142881	0.0146796	0.014862	0.0146242	0.0143607	0.0144296	0.0146021	0.0150487	0.0159967	0.0166893	0.0163989	0.0157101	0.0157394	0.0165109	0.0170491	0.0171996	0.0170823	0.0161878	0.0151949	0.0160042	0.0191679	0.0209981	0.0197613	0.0186795	0.0188731	0.0195002	0.0194332	0.0190637	0.0200458	0.0219014	0.0221599	0.0209416	0.0208363	0.0225573	0.0219847	0.0199706	0.020633	0.0231364	0.0227566	0.020261	0.0189838	0.020169
WS	SAP	Lower	M	1	0.0314412	0.0311999	0.0309737	0.0312506	0.0317085	0.0318128	0.0315536	0.0313977	0.0314342	0.0314402	0.0318331	0.0327866	0.0333753	0.0329513	0.0323024	0.0325299	0.0334168	0.03386	0.0338241	0.0334519	0.032322	0.0315434	0.0329117	0.0359175	0.0367295	0.0351599	0.0343066	0.0346871	0.0354506	0.035507	0.0353413	0.0363762	0.037832	0.0376684	0.0365859	0.0368641	0.0382222	0.0371106	0.035613	0.0369503	0.039114	0.0378745	0.0354097	0.0349001	0.0364844
WS	SAP	Lower	M	1	0.0357892	0.0357136	0.0355957	0.0357809	0.0360862	0.0360694	0.0356922	0.0354557	0.0356047	0.0358264	0.0362768	0.0372337	0.0379412	0.0376093	0.0368491	0.0367681	0.0373309	0.0376256	0.0376394	0.0375221	0.0366434	0.0356766	0.0365052	0.0394404	0.0409569	0.0397153	0.0386834	0.0388486	0.0394162	0.0392843	0.0389347	0.0399277	0.0415981	0.0416098	0.0403122	0.0400476	0.0414291	0.0409576	0.0392591	0.0399613	0.0422259	0.0415923	0.0392813	0.0384735	0.0396594
WS	SAP	Lower	M	1	0.0185078	0.0184577	0.0183009	0.018459	0.0187564	0.0187814	0.0184673	0.0183345	0.0186136	0.0188124	0.0190484	0.0198373	0.0206516	0.0205648	0.0199471	0.0200084	0.0208269	0.0213482	0.0213929	0.0211411	0.0201468	0.0190402	0.0196778	0.0226491	0.0243896	0.023219	0.0222035	0.0223566	0.0229614	0.022999	0.0226551	0.0234961	0.0253181	0.0258012	0.0247245	0.0243974	0.0257176	0.0249763	0.0228431	0.0234277	0.0261579	0.0260708	0.023755	0.0225745	0.0235985
WS	SAP	Lower	M	1	0.0124905	0.0123542	0.0122243	0.0123865	0.0126351	0.0127307	0.01259	0.0123972	0.0123412	0.0123084	0.0125779	0.0133813	0.0140615	0.0139834	0.0135295	0.0135517	0.0141638	0.0146322	0.0146949	0.0144247	0.0135998	0.0128287	0.0134988	0.0159704	0.0174574	0.0165101	0.0154551	0.0153463	0.0158016	0.0158841	0.0156781	0.0164507	0.0179219	0.0181546	0.0170699	0.0166513	0.0179341	0.0178864	0.016458	0.0168865	0.0188013	0.0185266	0.0166907	0.0157702	0.0164812
WS	SAP	Upper	M	1	0.0265774	0.0263721	0.0262464	0.0264642	0.0267467	0.0267844	0.0265028	0.0262463	0.0263537	0.0266221	0.0269386	0.0273727	0.02758	0.0272902	0.0268703	0.0268661	0.0272835	0.0275603	0.0275566	0.0273975	0.0268264	0.026181	0.0265573	0.0282918	0.0292238	0.0283186	0.027515	0.0276307	0.0281618	0.0281885	0.0278776	0.0283343	0.029442	0.0297464	0.028978	0.0286034	0.0293372	0.0289098	0.0276904	0.028081	0.0295725	0.0294238	0.0282056	0.0277159	0.0283808
WS	SAP	Upper	M	1	0.0304478	0.0304399	0.0303984	0.0305114	0.0306318	0.0305943	0.0302836	0.0299193	0.0298464	0.029961	0.0303426	0.0310454	0.0314276	0.0310924	0.0304736	0.0302856	0.0307478	0.0313072	0.0316309	0.0315138	0.0306189	0.0297771	0.030431	0.0327615	0.0339752	0.0329347	0.0320456	0.0321201	0.0325499	0.032549	0.032296	0.0328248	0.033956	0.0342352	0.0335882	0.033609	0.0348391	0.0343073	0.032539	0.0326807	0.0344716	0.0343947	0.0326908	0.0318624	0.0327887
WS	SAP	Upper	M	1	0.0166437	0.0165719	0.0165688	0.0167861	0.0169498	0.0169785	0.0168192	0.0166203	0.0166643	0.0167426	0.0169103	0.0175436	0.0182347	0.0181826	0.0175278	0.0172885	0.0178264	0.018295	0.0183671	0.0183031	0.0177506	0.0169798	0.0174279	0.0197968	0.0213264	0.0203045	0.0192475	0.0192969	0.0199013	0.0200249	0.0197382	0.0204152	0.0219867	0.0225235	0.0216372	0.0212439	0.0225093	0.0222703	0.0205359	0.0208699	0.0230249	0.0228985	0.0209026	0.0198582	0.020792
WS	SAP	Upper	M	1	0.0302931	0.0301125	0.030062	0.0302837	0.0305077	0.0305247	0.0303531	0.030205	0.0301349	0.0299802	0.0301311	0.0309192	0.0315893	0.0313874	0.0308619	0.0309747	0.0316855	0.0321711	0.0322602	0.0319836	0.0310001	0.0301171	0.0309158	0.0334847	0.0346781	0.033382	0.0321691	0.032074	0.032685	0.0328787	0.0326647	0.0334757	0.0350804	0.0353226	0.0342723	0.0341944	0.0355013	0.0347143	0.0328734	0.0334615	0.0356114	0.0352314	0.033283	0.0326327	0.0338364
WS	SAP	Upper	M	1	0.0171171	0.0170481	0.0169931	0.0171536	0.017435	0.0175165	0.0172112	0.0169279	0.0169945	0.0170534	0.0172882	0.0180964	0.0187242	0.0184915	0.0180482	0.0182669	0.0189832	0.0193673	0.0193786	0.0191116	0.0181986	0.0174023	0.0182922	0.0210149	0.0223273	0.0211076	0.0200781	0.0201605	0.0208911	0.0211812	0.0209743	0.0217531	0.0233525	0.0236351	0.0225658	0.0224732	0.0241701	0.0237552	0.0218283	0.0224451	0.024839	0.0243483	0.0220483	0.0211075	0.0221913
WS	SAP	Upper	M	1	0.0247686	0.0246742	0.0245868	0.0247047	0.0249014	0.024958	0.0248111	0.0247493	0.0248998	0.0250383	0.0254441	0.026299	0.026851	0.0264724	0.0257965	0.025974	0.0269446	0.0275508	0.0275832	0.0272572	0.0261994	0.0251341	0.025934	0.0290855	0.0308391	0.0294756	0.0283052	0.0285968	0.0293935	0.0294083	0.0291748	0.0303165	0.0321792	0.0322934	0.0309244	0.030602	0.0319219	0.031229	0.0295046	0.0304569	0.0328633	0.0321305	0.0296538	0.0285976	0.029702
WS	SAP	Upper	M	1	0.0258852	0.025838	0.0256797	0.0257778	0.026109	0.0262972	0.0260777	0.0257964	0.025839	0.0260169	0.0264929	0.0274708	0.028082	0.0276067	0.0268497	0.026978	0.027893	0.0284943	0.0285007	0.0280807	0.0270152	0.0261496	0.0272283	0.0304756	0.032214	0.0310549	0.0300374	0.0301109	0.0305712	0.0304409	0.0300951	0.0309926	0.0326475	0.0328827	0.0317462	0.0314954	0.0328074	0.0320623	0.0303237	0.0314932	0.0342666	0.0335869	0.030934	0.0299385	0.0313815
WS	SAP	Upper	M	1	0.0292144	0.0292025	0.0290286	0.0290441	0.0292655	0.0293606	0.0290384	0.0287084	0.0288101	0.0290707	0.0295387	0.0304331	0.0310743	0.0307974	0.0302183	0.0304469	0.0313198	0.0317172	0.0316895	0.0314438	0.0304389	0.0295577	0.0307674	0.0342111	0.0357192	0.0340327	0.0327361	0.0328592	0.0336254	0.0338645	0.0338072	0.0351145	0.0371886	0.0373619	0.0360295	0.0360739	0.0378355	0.0367972	0.0345132	0.0354019	0.0381343	0.0374933	0.0348484	0.0338766	0.0353573
WS	SAP	Upper	M	1	0.0193388	0.0192385	0.0190929	0.0192185	0.019482	0.0195534	0.0192814	0.0190742	0.0192414	0.0194519	0.0198715	0.020833	0.0215776	0.0212864	0.0206112	0.0207864	0.0217508	0.0223599	0.0223707	0.0219217	0.020743	0.0197478	0.0207552	0.0239294	0.02539	0.0239547	0.0229876	0.0234243	0.024351	0.0244929	0.0241651	0.0251123	0.0269496	0.0272745	0.0260918	0.0257721	0.0271069	0.0264515	0.0246163	0.0255399	0.0281803	0.0276321	0.0252569	0.0244911	0.0258529
WS	SAP	Upper	M	1	0.0294185	0.0294274	0.0294233	0.0296404	0.0299957	0.0301127	0.0297932	0.0294536	0.0294602	0.0295597	0.029913	0.0308867	0.0317083	0.0313561	0.0304624	0.0305078	0.0315498	0.0323157	0.0324381	0.0320231	0.0308153	0.029848	0.0310035	0.03433	0.0358511	0.0343773	0.0331551	0.0332761	0.0341181	0.0343458	0.0342215	0.0353742	0.0371058	0.0370986	0.0358362	0.0357546	0.0370789	0.0361198	0.0344722	0.0357419	0.0381284	0.0370332	0.0345291	0.0339343	0.035514
WS	SAP	Lower	N	1	0.0224618	0.0224516	0.0223441	0.0222322	0.0220878	0.0219635	0.0218594	0.0217423	0.021742	0.021797	0.0219074	0.0222841	0.0227171	0.0226719	0.0222014	0.0220342	0.0223903	0.022561	0.0223726	0.0223307	0.0221826	0.0215369	0.0213103	0.0226399	0.0240086	0.023535	0.022748	0.022755	0.0232038	0.0232187	0.0226894	0.0225871	0.0232185	0.0235281	0.022868	0.0224173	0.0236309	0.0240925	0.0227601	0.0223906	0.0234418	0.0234588	0.0223838	0.0217224	0.0222072
WS	SAP	Lower	N	1	0.0217099	0.021713	0.0216212	0.0215336	0.0215106	0.0215032	0.0213781	0.0212024	0.021136	0.0211333	0.0212273	0.0214562	0.0216842	0.0217561	0.0215332	0.021296	0.0214966	0.0217351	0.0214976	0.0212383	0.0211342	0.0206783	0.0203503	0.021368	0.0227098	0.0222643	0.0212352	0.0209977	0.0214863	0.0217634	0.0213107	0.021028	0.0216608	0.0222495	0.0216844	0.0209709	0.0219982	0.0227349	0.0214487	0.0206752	0.0215468	0.0220858	0.0214181	0.0206592	0.0209159
WS	SAP	Lower	N	1	0.0156062	0.01559	0.0154324	0.015226	0.0150921	0.015033	0.0148938	0.0146398	0.0145591	0.0147417	0.0149958	0.0152312	0.015511	0.0157061	0.0154331	0.0149633	0.0148995	0.0149701	0.0148238	0.0148805	0.0150665	0.0145757	0.0137122	0.0140647	0.0154189	0.0153771	0.014506	0.0142329	0.0147999	0.0153483	0.0149185	0.0141589	0.0142184	0.014631	0.0141423	0.0133616	0.0142938	0.0153845	0.0143191	0.0131879	0.0136274	0.0143324	0.0140212	0.0132827	0.0131759
WS	SAP	Lower	N	1	0.0294154	0.0295383	0.0293314	0.0289105	0.028634	0.0286199	0.0285813	0.0283405	0.0281659	0.0280921	0.0279638	0.0279393	0.0281643	0.0283878	0.0282047	0.0277538	0.0276175	0.0278751	0.0280763	0.0281796	0.0282643	0.0278536	0.0269986	0.0269386	0.0278803	0.027945	0.0272179	0.0266936	0.0266853	0.0267783	0.0263158	0.0257457	0.0259153	0.0263595	0.026042	0.0254017	0.026015	0.0268715	0.0261042	0.0251326	0.025223	0.0256082	0.0253986	0.0249265	0.0249482
WS	SAP	Lower	N	1	0.0206766	0.0207926	0.0206902	0.0203851	0.0201238	0.0201085	0.020204	0.0200843	0.0198093	0.0196198	0.019521	0.0195294	0.0198055	0.0201678	0.0201132	0.0197508	0.019568	0.0194544	0.0192658	0.0194491	0.0198262	0.0193765	0.0182077	0.0179559	0.0190217	0.0192632	0.0186851	0.0183023	0.0184706	0.0188048	0.0184038	0.0176112	0.0175106	0.0179738	0.017731	0.016853	0.0174112	0.0186738	0.0179165	0.0165387	0.0163914	0.0170819	0.0172033	0.016603	0.0162673
WS	SAP	Lower	N	1	0.0239805	0.023947	0.0237666	0.0235356	0.0233884	0.0233241	0.0231753	0.0228831	0.0227391	0.0228423	0.0229029	0.022857	0.0229612	0.0231682	0.0229705	0.0224246	0.0222243	0.0223494	0.0223049	0.0223901	0.0226313	0.0221349	0.0210106	0.0208455	0.0219599	0.0221944	0.0215756	0.0211892	0.0213788	0.0216565	0.0212131	0.0205642	0.0206873	0.0210462	0.020518	0.0195721	0.020142	0.0212955	0.020504	0.0193531	0.0196413	0.0203957	0.0202652	0.0195441	0.0191646
WS	SAP	Lower	N	1	0.0227856	0.0227963	0.0226608	0.0223601	0.0221809	0.0221791	0.0221178	0.0218546	0.0216651	0.0217618	0.0219405	0.021985	0.0220143	0.0221355	0.021969	0.0214516	0.0211005	0.0209736	0.0208528	0.0210547	0.021461	0.0212187	0.0204179	0.0203279	0.0211897	0.0213952	0.0209887	0.0206104	0.0203978	0.0202961	0.0198832	0.0192734	0.0192003	0.0196542	0.0195786	0.0189106	0.0192649	0.0201981	0.0196203	0.0186238	0.018639	0.019114	0.0190583	0.0186073	0.0183738
WS	SAP	Lower	N	1	0.0258498	0.0258815	0.0258214	0.0256459	0.0254603	0.0253319	0.025159	0.0249053	0.0247111	0.0246575	0.024726	0.0248292	0.0249026	0.0248659	0.0245188	0.0240945	0.0240923	0.024259	0.0241399	0.0241289	0.024383	0.0240833	0.0231752	0.0229888	0.0238562	0.0239598	0.0233502	0.0230212	0.0231991	0.0233161	0.022745	0.0219991	0.0219676	0.0223873	0.0222274	0.0216586	0.0221753	0.0230058	0.0222635	0.0211911	0.0211333	0.0215483	0.0215196	0.0212292	0.0212889
WS	SAP	Lower	N	1	0.0224458	0.0223896	0.0220382	0.0216417	0.0215231	0.0216153	0.0215592	0.0214017	0.0214416	0.0215113	0.0213998	0.0212636	0.0212492	0.0212247	0.0209302	0.0205833	0.0205771	0.0205607	0.0202484	0.0202931	0.0207662	0.0205539	0.019626	0.0195697	0.0206149	0.0206364	0.0199593	0.0197227	0.0200183	0.0202845	0.0197683	0.0189509	0.018988	0.0195069	0.0190609	0.0180486	0.0187736	0.0201291	0.0191725	0.0177711	0.0182223	0.0194184	0.0193552	0.0185	0.0181289
WS	SAP	Lower	N	1	0.038597	0.0386198	0.0384376	0.0382562	0.0382047	0.0381559	0.0379494	0.0376094	0.0373967	0.0374689	0.0376749	0.0378365	0.0379496	0.0379501	0.0376372	0.0371927	0.0370087	0.0369685	0.0368499	0.0368575	0.0369045	0.0364258	0.0355343	0.035379	0.0362057	0.0363579	0.0359214	0.035702	0.0357165	0.035628	0.0351047	0.0344889	0.0344637	0.0347933	0.0345421	0.0338751	0.0341587	0.0348072	0.0341933	0.0333355	0.0333315	0.0337464	0.0337063	0.0332757	0.0331723
WS	SAP	Upper	N	1	0.0353422	0.0354339	0.0354252	0.0352329	0.0349818	0.0349179	0.0349428	0.0348343	0.0346476	0.0344917	0.0344947	0.0346776	0.034912	0.0350076	0.0346381	0.0340723	0.0340405	0.0343355	0.0343085	0.0341537	0.0339473	0.0332277	0.0324676	0.033046	0.0344458	0.0344304	0.0336151	0.033234	0.0334833	0.0337001	0.0332505	0.0327378	0.0328237	0.0329432	0.0322842	0.0314211	0.0321974	0.03331	0.0324096	0.0313896	0.0317896	0.0323404	0.0320827	0.0316681	0.0318649
WS	SAP	Upper	N	1	0.0201551	0.0201634	0.0199533	0.019754	0.0196629	0.0195348	0.019235	0.0189502	0.0189848	0.0191879	0.0193933	0.0197554	0.0202115	0.0203376	0.0199985	0.0197684	0.0199578	0.0199344	0.0195199	0.0193973	0.0194206	0.0189153	0.0185853	0.0197342	0.0212132	0.0209941	0.0202574	0.020117	0.0205001	0.0206194	0.0200062	0.0196276	0.0202755	0.0209348	0.0204212	0.019744	0.0207031	0.021192	0.019908	0.0196658	0.0210668	0.0212398	0.0199957	0.0191973	0.0197586
WS	SAP	Upper	N	1	0.028492	0.0285947	0.0283247	0.0279464	0.0277605	0.0277404	0.0277252	0.0277233	0.0277711	0.0277981	0.0279349	0.0282418	0.0285306	0.028607	0.0283833	0.0282215	0.0284486	0.0286163	0.0284069	0.0281681	0.0278521	0.0272323	0.0271647	0.0286631	0.0299731	0.0292547	0.0283644	0.0285165	0.0291643	0.0291851	0.0285574	0.0285534	0.0294039	0.0296514	0.0288385	0.0285224	0.0299279	0.0301528	0.0285506	0.0282838	0.0296441	0.0295564	0.0280762	0.0273081	0.0280997
WS	SAP	Upper	N	1	0.0205216	0.020601	0.0204768	0.0202335	0.0200632	0.0200546	0.0200493	0.0200267	0.0200883	0.0201008	0.020174	0.0205869	0.0211346	0.0212735	0.0209075	0.0207497	0.0212142	0.0215819	0.0214883	0.0213635	0.0209757	0.0202342	0.0204534	0.0226005	0.0241145	0.0230864	0.0219524	0.0219812	0.0225985	0.0226997	0.0222377	0.0225008	0.0236031	0.0238606	0.0228687	0.0224834	0.0239947	0.0241635	0.022583	0.0227001	0.0242601	0.0238108	0.0222194	0.021822	0.0230901
WS	SAP	Upper	N	1	0.0494188	0.0493626	0.0490937	0.0489782	0.049062	0.0490617	0.0488907	0.0487738	0.0488141	0.0488841	0.049115	0.0496231	0.0500089	0.0498168	0.0493082	0.0492373	0.0496606	0.0497955	0.0495201	0.0492071	0.0486072	0.0480094	0.048728	0.0508976	0.0517234	0.0505731	0.0497817	0.0499416	0.0504806	0.0504756	0.0500791	0.0504561	0.0513641	0.0512679	0.0503391	0.0503339	0.0513405	0.0505941	0.0493687	0.0501395	0.0514044	0.0502437	0.0485479	0.0485506	0.0501029
WS	SAP	Upper	N	1	0.0327903	0.0329379	0.032818	0.032745	0.0327569	0.0326358	0.0323377	0.0320597	0.0319893	0.0321157	0.0325212	0.0332015	0.0337438	0.0336695	0.0331645	0.0331191	0.0337083	0.0340362	0.0338958	0.0336394	0.0330127	0.0322887	0.0328872	0.0353827	0.0368827	0.0358141	0.034721	0.034821	0.0355178	0.0355742	0.0351118	0.0355341	0.036829	0.0372085	0.0361967	0.0357821	0.0371921	0.0370615	0.0355015	0.0360598	0.0379823	0.0374232	0.0355434	0.035032	0.0364935
WS	SAP	Upper	N	1	0.0292051	0.0292261	0.0291827	0.0291825	0.0292992	0.0294401	0.029252	0.0288775	0.0288134	0.0290825	0.0296209	0.0303434	0.0308492	0.0307266	0.0302319	0.0302761	0.0308912	0.0310672	0.0307997	0.0306009	0.0299943	0.0291725	0.0298618	0.0326505	0.0341048	0.0327407	0.0315421	0.0316859	0.0324753	0.0325655	0.0321285	0.0327419	0.0341856	0.0344587	0.0334691	0.0334521	0.0350775	0.0344544	0.0325611	0.0332052	0.0351755	0.0344718	0.032515	0.0319772	0.033365
WS	SAP	Upper	N	1	0.0242313	0.0242406	0.0241331	0.0241226	0.0243131	0.0244265	0.024197	0.0239804	0.0241007	0.0243027	0.0246342	0.0252954	0.025857	0.0257214	0.0251999	0.0253352	0.0261	0.0263616	0.0260766	0.0257224	0.0249808	0.0242366	0.0250318	0.0277455	0.0291467	0.0280051	0.0271375	0.027494	0.0282681	0.0282102	0.027702	0.0283796	0.0298192	0.0299545	0.0288841	0.0286786	0.0299373	0.0293181	0.0277205	0.0286653	0.0308909	0.0300825	0.0278666	0.0274039	0.0290934
WS	SAP	Upper	N	1	0.026125	0.0261041	0.0260552	0.0260651	0.0261283	0.0261394	0.0259258	0.0257143	0.0258143	0.0260913	0.0265859	0.0273142	0.0277678	0.0275753	0.0271134	0.0272395	0.027992	0.0283255	0.0280376	0.0276554	0.0269534	0.0261307	0.0268268	0.0298456	0.0316899	0.0303991	0.0291632	0.0294201	0.0303201	0.0303252	0.0296339	0.0301348	0.031829	0.0322201	0.0308553	0.0303988	0.0320936	0.0318198	0.0299065	0.030532	0.0328705	0.0322835	0.0298939	0.0290174	0.0305785
WS	SAP	Upper	N	1	0.0310842	0.0311906	0.0311003	0.030968	0.0309808	0.0311208	0.0311523	0.0310321	0.0308939	0.030883	0.0312028	0.0316864	0.0319439	0.031814	0.0314321	0.0313933	0.0318864	0.0322282	0.0322055	0.032007	0.0313945	0.0306921	0.0311649	0.0333435	0.0346202	0.0335261	0.0324385	0.0325142	0.0332291	0.0334073	0.0329896	0.0332462	0.0342245	0.0343558	0.0334135	0.0331405	0.0343257	0.0340447	0.0326688	0.0332142	0.0348473	0.034282	0.0326987	0.032273	0.0333927
WS	SAP	Lower	H	2	0.0365199	0.0364296	0.0365122	0.0366153	0.0366058	0.036447	0.0363381	0.0362559	0.0360232	0.0357914	0.0357083	0.0356848	0.0356675	0.0355956	0.0353233	0.0349434	0.0347465	0.0346737	0.0345617	0.0346689	0.0348791	0.0345246	0.0337113	0.0336304	0.0346132	0.0348878	0.0343497	0.0339241	0.0339174	0.0338339	0.0331275	0.0323495	0.0324601	0.0330685	0.0327244	0.0317124	0.032083	0.0331146	0.0323841	0.0312685	0.0315976	0.0325205	0.0323549	0.0314697	0.0308528
WS	SAP	Lower	H	2	0.0332231	0.0331013	0.0331393	0.0331693	0.0331886	0.0332331	0.0332475	0.0332067	0.0330964	0.0327912	0.0323806	0.0322253	0.0324244	0.0325871	0.0323576	0.0319876	0.0318718	0.0317603	0.0314569	0.0315034	0.0318557	0.0315907	0.0307416	0.0306493	0.0316701	0.0318191	0.0310219	0.0304812	0.030719	0.0311235	0.0308508	0.0303434	0.0304656	0.0307222	0.0299633	0.0288698	0.0295716	0.030797	0.029928	0.0287241	0.0290598	0.0298974	0.0296837	0.0288324	0.028382
WS	SAP	Lower	H	2	0.0342663	0.0342548	0.0343247	0.0343196	0.0342937	0.0343244	0.0342824	0.034037	0.0336819	0.0333205	0.0331027	0.0331027	0.0331677	0.0331393	0.0329286	0.0327008	0.0326213	0.0324216	0.0321501	0.0323244	0.0326617	0.0322911	0.0313964	0.0313348	0.0324529	0.032708	0.0319499	0.0314717	0.0318669	0.0322858	0.0317689	0.0309321	0.0307817	0.0309471	0.0303564	0.0295744	0.030426	0.0314987	0.0305049	0.0292488	0.02956	0.0305127	0.0304299	0.0295026	0.0286413
WS	SAP	Lower	H	2	0.0204452	0.0204132	0.020476	0.020495	0.0205006	0.0205317	0.0204517	0.0202028	0.0199431	0.0197414	0.019586	0.0195781	0.0196852	0.0196416	0.0194765	0.0194923	0.0196265	0.0194405	0.0190223	0.0190523	0.0194467	0.0192707	0.0184973	0.0182877	0.0190416	0.0192235	0.0187491	0.0183969	0.0184714	0.01855	0.0180163	0.0174524	0.017705	0.0181574	0.0176952	0.0168717	0.0174743	0.0184181	0.0176579	0.0168709	0.0175181	0.0182945	0.0179559	0.0170916	0.0165844
WS	SAP	Lower	H	2	0.0149293	0.01484	0.0148627	0.0148836	0.0148528	0.0147602	0.0146836	0.0146096	0.0145008	0.0143633	0.0141924	0.0141009	0.0142463	0.0144139	0.0142023	0.0138321	0.0137852	0.013829	0.0137083	0.0138508	0.0141467	0.0138198	0.0129753	0.0129298	0.0140462	0.0142739	0.0135315	0.0131172	0.013549	0.0138455	0.0130588	0.0122032	0.0124737	0.0130265	0.0123871	0.0112936	0.0121343	0.0134283	0.0122438	0.0108169	0.0116643	0.0133212	0.0132578	0.0120889	0.0115001
WS	SAP	Lower	H	2	0.0143217	0.0143368	0.0144532	0.0144757	0.0144601	0.0145042	0.0145437	0.0144131	0.0141836	0.0140043	0.0138388	0.0137089	0.0137721	0.0139424	0.0138774	0.0136311	0.0135368	0.0134436	0.0132394	0.0133592	0.0135573	0.0130217	0.0120299	0.0120389	0.0133192	0.0136529	0.0130015	0.0125342	0.0127384	0.0131117	0.0126192	0.0117424	0.0118718	0.0125725	0.0120784	0.010821	0.0114008	0.0128631	0.0119963	0.0106465	0.0112664	0.0126143	0.0124273	0.0112413	0.0105741
WS	SAP	Lower	H	2	0.0229569	0.0230665	0.0231213	0.0230475	0.0230053	0.0230336	0.0230655	0.0229476	0.0226358	0.0223103	0.0220968	0.0219924	0.0221073	0.0223614	0.0223131	0.0219842	0.0217814	0.021593	0.021315	0.0214466	0.0217009	0.021039	0.0197702	0.0197032	0.0212281	0.0216381	0.0207783	0.0201428	0.0203647	0.0207337	0.0201909	0.0193819	0.0196497	0.0203393	0.0196916	0.0183167	0.0188498	0.0203137	0.0195714	0.0184243	0.0190808	0.0202075	0.0198155	0.0185576	0.0178182
WS	SAP	Lower	H	2	0.0266082	0.0266005	0.0266114	0.026538	0.0264766	0.026466	0.0264382	0.0263453	0.0261988	0.0260069	0.0258439	0.0258405	0.0260416	0.0262044	0.0259491	0.0254359	0.0251474	0.0250119	0.0249064	0.0252124	0.0255732	0.0251157	0.0241726	0.0242461	0.0255647	0.0258052	0.0249968	0.0245615	0.0248832	0.0250503	0.024335	0.0236317	0.0239524	0.0244408	0.0237471	0.0226031	0.0231926	0.0242793	0.0232251	0.02187	0.0222574	0.0233469	0.023297	0.0224203	0.0219128
WS	SAP	Lower	H	2	0.0222582	0.0222834	0.0223709	0.0222737	0.0221979	0.0224059	0.0226624	0.0225342	0.0220857	0.0216589	0.0214082	0.0214158	0.0217155	0.0219165	0.0215942	0.0211019	0.0210041	0.0210277	0.0208281	0.0209086	0.0211999	0.0207659	0.0197164	0.0195646	0.020823	0.0211763	0.0203246	0.0196185	0.0198051	0.0201906	0.0195757	0.0185687	0.0185432	0.0190546	0.01849	0.017202	0.0177802	0.0194288	0.0186807	0.0172528	0.0177533	0.0190327	0.0188438	0.0178515	0.0173999
WS	SAP	Lower	H	2	0.0200599	0.0200707	0.0200988	0.0200748	0.0200074	0.0199093	0.0198764	0.0198905	0.0197614	0.0193412	0.0188609	0.0187718	0.0191731	0.0195859	0.0194253	0.0188981	0.0186279	0.0184905	0.0183171	0.0185996	0.019003	0.0185203	0.0174368	0.0173809	0.01868	0.0189957	0.0182879	0.0177596	0.0179474	0.0183763	0.0179545	0.0170131	0.0167843	0.0171796	0.0168028	0.0157927	0.0164639	0.017865	0.0168782	0.0153521	0.0157614	0.0170037	0.0168195	0.0157001	0.0152066
WS	SAP	Upper	H	2	0.0223338	0.0222451	0.0223265	0.0224098	0.0223833	0.0222703	0.0221867	0.0220794	0.0219452	0.0218113	0.0216266	0.0215168	0.0216505	0.0217668	0.0214331	0.0209183	0.0208147	0.0208537	0.0206341	0.0207026	0.0210986	0.020807	0.0197341	0.0194222	0.0206461	0.0211326	0.0204933	0.0199822	0.0201798	0.0204949	0.0199052	0.0188718	0.0187473	0.0193717	0.0191285	0.0181777	0.0188156	0.0201363	0.0191625	0.0176325	0.0180549	0.0194764	0.0194395	0.0182436	0.0173754
WS	SAP	Upper	H	2	0.0441501	0.0439936	0.0439845	0.0439821	0.043872	0.043723	0.0436457	0.0435571	0.0433033	0.0429344	0.0426675	0.0425978	0.0427095	0.0428999	0.0428619	0.0425741	0.0423749	0.0421969	0.041939	0.0420425	0.0423283	0.0419272	0.0408132	0.0402047	0.0409546	0.0413693	0.0408718	0.0403916	0.0405197	0.0408117	0.0404172	0.0397109	0.0395908	0.0397604	0.0391587	0.0380841	0.0384605	0.0396636	0.0390319	0.0377436	0.0377797	0.038656	0.0386638	0.0378526	0.0370656
WS	SAP	Upper	H	2	0.0267048	0.026773	0.0268742	0.0269348	0.0269547	0.0269757	0.027028	0.0269184	0.0265967	0.0262608	0.0260332	0.0259675	0.026095	0.0262485	0.0261724	0.0259182	0.0256327	0.0253028	0.0250836	0.0252444	0.0255532	0.0252864	0.0243715	0.0240397	0.0250081	0.0254506	0.0250082	0.0246282	0.0247745	0.025039	0.0246345	0.0238939	0.0236706	0.02385	0.0234814	0.0226483	0.0232235	0.0244319	0.0234579	0.0219143	0.0223545	0.0238597	0.0239573	0.0229679	0.0222662
WS	SAP	Upper	H	2	0.01435	0.0143759	0.0145273	0.0145013	0.0143563	0.0143175	0.0143463	0.0142214	0.0140049	0.0139073	0.0139291	0.0139178	0.0137622	0.0135395	0.0133002	0.013034	0.0128257	0.012599	0.0123949	0.0126763	0.0132424	0.0129796	0.0118066	0.0114366	0.0128074	0.013541	0.0130591	0.0124321	0.0123055	0.01238	0.0117139	0.0106739	0.0106008	0.0113562	0.0111103	0.00985178	0.0101825	0.0116833	0.0110308	0.00968622	0.0101366	0.011567	0.0116496	0.010407	0.00916407
WS	SAP	Upper	H	2	0.0258518	0.0257202	0.0257145	0.0257928	0.0258629	0.0259171	0.0260735	0.02612	0.0258425	0.025405	0.0250456	0.0249625	0.0251363	0.025186	0.024895	0.0245396	0.0244149	0.0243604	0.0242652	0.0244766	0.0248198	0.0244829	0.0234962	0.0230819	0.0238467	0.0241239	0.0235845	0.0231974	0.023482	0.0237736	0.023117	0.0221625	0.0221111	0.0225765	0.0223507	0.0216623	0.0220384	0.0227578	0.0218012	0.0205734	0.0210799	0.0224396	0.0225205	0.0215575	0.0207881
WS	SAP	Upper	H	2	0.0198067	0.0196907	0.019744	0.0198803	0.02008	0.0202015	0.020133	0.0199101	0.0196113	0.0193009	0.0191142	0.0191851	0.0193933	0.0194163	0.0191071	0.018708	0.0184889	0.0183145	0.0181687	0.0184592	0.0189257	0.0185734	0.017389	0.0169732	0.0181912	0.0186481	0.0178425	0.0172051	0.0175462	0.0180596	0.0173967	0.016198	0.0161015	0.0168212	0.0165488	0.0155788	0.0163806	0.0177826	0.0165666	0.0147414	0.0151263	0.0167239	0.016802	0.0155782	0.0146038
WS	SAP	Upper	H	2	0.017345	0.017419	0.0175205	0.0175185	0.017526	0.017611	0.0177363	0.0176506	0.0172704	0.0168938	0.0167359	0.0167324	0.016784	0.0168068	0.0166043	0.0162504	0.0161282	0.0161117	0.0158701	0.0158728	0.0163131	0.0162029	0.0152213	0.0147381	0.015737	0.0162421	0.0155703	0.0148026	0.014749	0.0151028	0.0148535	0.0141404	0.0139951	0.0143337	0.0139113	0.0128558	0.0132352	0.0145928	0.0139997	0.0126305	0.0128645	0.0142122	0.0143148	0.0132272	0.0124383
WS	SAP	Upper	H	2	0.0329574	0.0329615	0.0329137	0.0327313	0.0325398	0.0325338	0.0326994	0.03276	0.0325681	0.0322154	0.0318738	0.0316672	0.0317	0.031907	0.0318564	0.0314779	0.0311706	0.030913	0.0305633	0.0305796	0.0309707	0.0307231	0.0295736	0.0289919	0.0300293	0.0306192	0.0301639	0.0297073	0.0297875	0.0299719	0.0292877	0.0281145	0.0279009	0.0285582	0.0283033	0.0272245	0.0277779	0.0292193	0.0283096	0.0265988	0.0266489	0.0279098	0.0280205	0.0269402	0.0260276
WS	SAP	Upper	H	2	0.0180103	0.0180486	0.0180359	0.0179702	0.017883	0.017822	0.0178466	0.0178432	0.0177319	0.0174982	0.0171752	0.0169892	0.0170747	0.0171787	0.0170054	0.0166871	0.0165112	0.0163572	0.0161133	0.0162243	0.0166916	0.0165806	0.0156626	0.0152143	0.0160825	0.0164668	0.0158647	0.0152586	0.0153316	0.0156365	0.0150401	0.0139562	0.0138503	0.0145287	0.0142617	0.0131535	0.0135082	0.0148982	0.0143479	0.0130602	0.0132072	0.0143619	0.0146052	0.0137985	0.0129786
WS	SAP	Upper	H	2	0.0241202	0.0242489	0.024377	0.0243061	0.0242824	0.0244085	0.0244777	0.0242831	0.0239232	0.0236888	0.0236455	0.0236849	0.0237342	0.0236987	0.0234703	0.0231284	0.0228722	0.0226295	0.0223637	0.022508	0.0229593	0.0227697	0.0217749	0.0212763	0.0221803	0.0226502	0.0221682	0.0217501	0.0218512	0.0219835	0.0214088	0.0204609	0.020172	0.0205	0.0201052	0.0190164	0.0194243	0.0209793	0.0205958	0.0192776	0.0192893	0.0203993	0.0205584	0.0196541	0.0187913
WS	SAP	Lower	M	2	0.0224306	0.0224152	0.0224787	0.0225506	0.022569	0.0225179	0.0223121	0.0221522	0.0222565	0.0222281	0.0219352	0.02188	0.0222	0.0224444	0.0222508	0.0220029	0.0222517	0.0225719	0.0225264	0.0225117	0.0223131	0.0214396	0.0206947	0.021415	0.0227009	0.0224738	0.0216742	0.021358	0.0215387	0.0217447	0.0214596	0.0211622	0.0215668	0.0220926	0.0216511	0.0208621	0.0214696	0.0221145	0.0211223	0.0205305	0.0215212	0.0221716	0.0214565	0.0204776	0.0202008
WS	SAP	Lower	M	2	0.0255789	0.0254415	0.0254595	0.025581	0.0256303	0.0256555	0.0255972	0.025434	0.0253725	0.0253521	0.0253785	0.0256613	0.0260209	0.0260724	0.0257709	0.0256098	0.0258949	0.0260223	0.025796	0.0257694	0.0255663	0.024703	0.024221	0.0254517	0.026989	0.0266276	0.0256733	0.02533	0.0256219	0.0258655	0.0255102	0.0253711	0.0260987	0.0265928	0.0259465	0.0252602	0.0260614	0.0264677	0.0252093	0.0246079	0.0256051	0.0261095	0.0253108	0.0244948	0.0246759
WS	SAP	Lower	M	2	0.0270404	0.0269546	0.0267825	0.0267463	0.0269567	0.0270838	0.0267712	0.026384	0.0263622	0.0264047	0.0264681	0.0269523	0.0275816	0.0276572	0.0271671	0.0268785	0.027213	0.0275347	0.0275283	0.0275469	0.0271929	0.0262792	0.0260471	0.0275961	0.0290827	0.0285502	0.0275912	0.0273579	0.0277034	0.0278611	0.0276683	0.0279127	0.0286091	0.0286209	0.0276941	0.0272674	0.0284929	0.0287888	0.0274919	0.0273558	0.0286603	0.0286238	0.0272377	0.0264207	0.026967
WS	SAP	Lower	M	2	0.0401656	0.0403261	0.0404576	0.0405536	0.0406571	0.0406998	0.0404752	0.040194	0.040193	0.0402561	0.0403017	0.0406211	0.0411306	0.0412929	0.0408785	0.0405245	0.0407852	0.0411358	0.0411744	0.0410765	0.0403772	0.0392295	0.0393227	0.0416545	0.043378	0.042357	0.041091	0.0409778	0.0415607	0.0417333	0.0413284	0.0415505	0.0426191	0.0429407	0.0420127	0.041529	0.0427271	0.0426855	0.0409215	0.0406802	0.0422331	0.0422076	0.0406107	0.0397406	0.0404131
WS	SAP	Lower	M	2	0.0347753	0.0347444	0.0347758	0.0349492	0.0352335	0.0353204	0.0349627	0.0345711	0.0345465	0.0345791	0.0346073	0.034926	0.0353141	0.0352547	0.0347673	0.0346546	0.0352964	0.0358	0.0357345	0.0355096	0.034863	0.0339188	0.0340156	0.0358647	0.0371741	0.0364202	0.0355366	0.0354247	0.0357588	0.0358474	0.0356012	0.0358957	0.0367831	0.0369652	0.0361301	0.0357095	0.0366791	0.0366806	0.0354691	0.0356183	0.0370228	0.0368689	0.0355162	0.0348803	0.035533
WS	SAP	Lower	M	2	0.0233462	0.0232711	0.023348	0.023596	0.0238683	0.0239245	0.0236472	0.0234359	0.0235714	0.0237247	0.0238938	0.0242348	0.0244819	0.0244759	0.0242973	0.0243662	0.0249627	0.0254081	0.0253456	0.0250949	0.0242701	0.0230381	0.0230395	0.0252616	0.0269973	0.026175	0.0250925	0.024952	0.0254303	0.0256058	0.0252163	0.0254536	0.0266519	0.0271712	0.0263037	0.0258159	0.0270874	0.0270659	0.0253521	0.0252849	0.0270322	0.0272971	0.0259944	0.025159	0.0258055
WS	SAP	Lower	M	2	0.0237093	0.0237452	0.0236876	0.0237423	0.0239725	0.0241109	0.0238746	0.0235881	0.0236014	0.0236315	0.0237441	0.024264	0.0247641	0.0246415	0.0241607	0.0242067	0.0249454	0.0254071	0.0253545	0.0253212	0.0247744	0.0236169	0.0236085	0.0259521	0.0277735	0.0267942	0.0255488	0.0254767	0.0261298	0.0263462	0.026063	0.0266188	0.0278934	0.0278961	0.026474	0.0258497	0.0273305	0.0274864	0.0258768	0.0260331	0.0279008	0.0278061	0.0260596	0.0251451	0.0259269
WS	SAP	Lower	M	2	0.0310752	0.0309176	0.0309513	0.0312236	0.0314841	0.0315026	0.0312108	0.0309876	0.0310982	0.0311773	0.0312845	0.0318219	0.0323835	0.03224	0.0315951	0.0314923	0.0322283	0.0327534	0.0327426	0.0326503	0.0319152	0.0307082	0.0309624	0.0336073	0.0354001	0.0343444	0.0331465	0.033104	0.0337749	0.0339999	0.0336696	0.0341614	0.0354888	0.0357595	0.0346526	0.0341815	0.0353717	0.0349569	0.0330823	0.0332448	0.0352286	0.0351321	0.0332875	0.0324482	0.0335638
WS	SAP	Lower	M	2	0.0259896	0.0258596	0.0256404	0.0256986	0.0260396	0.0262931	0.0261135	0.0258836	0.0259227	0.0259108	0.0260974	0.0267794	0.0272785	0.02702	0.026492	0.0266126	0.0274142	0.02798	0.0281048	0.0279344	0.0269656	0.0258743	0.0266073	0.0295095	0.0309879	0.0297479	0.0286526	0.0285938	0.0290415	0.0290286	0.0287085	0.0294614	0.03093	0.0310278	0.0298916	0.02988	0.031606	0.0312345	0.0294342	0.0297835	0.0315665	0.0310752	0.0292661	0.0287474	0.0299616
WS	SAP	Lower	M	2	0.016472	0.0165465	0.0166536	0.0168768	0.0170185	0.0169189	0.0166317	0.0165932	0.0168314	0.0168455	0.017084	0.0180912	0.0190213	0.0188948	0.0181873	0.0181657	0.0190014	0.0195401	0.0195042	0.0193014	0.0183405	0.0169674	0.0174424	0.0208265	0.0230585	0.0216701	0.0202009	0.0203423	0.0213501	0.0216968	0.0213962	0.0220906	0.0236029	0.0237646	0.0224722	0.022063	0.0236297	0.0234157	0.0216699	0.0223559	0.0248426	0.0244321	0.021982	0.0209495	0.0223136
WS	SAP	Upper	M	2	0.0394014	0.0392354	0.0391114	0.0392827	0.0397211	0.0399789	0.0397194	0.0394779	0.0396633	0.0398684	0.0402685	0.0412022	0.0418782	0.0416172	0.0411011	0.0414083	0.0424216	0.0429075	0.042718	0.0423022	0.0410606	0.0396628	0.0405695	0.0442683	0.0462043	0.0446781	0.0433245	0.0434681	0.0443522	0.044419	0.0439375	0.0448172	0.0466327	0.046788	0.0453815	0.0451071	0.0465958	0.0458975	0.0441717	0.0452472	0.0475748	0.0465592	0.0441737	0.0437217	0.0454681
WS	SAP	Upper	M	2	0.0215727	0.0214716	0.0214729	0.0217266	0.0222013	0.022535	0.0222783	0.0219689	0.0222016	0.022565	0.0231368	0.024274	0.0251354	0.0248107	0.024025	0.0241913	0.0252472	0.0259165	0.0261088	0.0259047	0.0244103	0.0228201	0.0240477	0.0284061	0.0305356	0.0286481	0.0270917	0.0272568	0.0281805	0.0284264	0.0283539	0.0296862	0.0316584	0.0316251	0.030109	0.0301413	0.0320863	0.0310791	0.0289135	0.0301894	0.0328898	0.0316357	0.0287521	0.0281403	0.0303403
WS	SAP	Upper	M	2	0.042087	0.0418921	0.0418374	0.0420723	0.0424274	0.0425957	0.042373	0.0422398	0.0424913	0.0427318	0.0432256	0.0442931	0.0450132	0.0445425	0.0437421	0.0440128	0.0451657	0.0459081	0.0460667	0.0456231	0.0439371	0.042514	0.0442063	0.0487522	0.0503564	0.0481216	0.0467167	0.0470516	0.0478473	0.0477868	0.0476704	0.0492503	0.0513783	0.0512204	0.0496548	0.0498785	0.0515908	0.049975	0.047864	0.0495623	0.0524046	0.0510348	0.0481915	0.0476603	0.0495106
WS	SAP	Upper	M	2	0.0230245	0.0230313	0.0229794	0.0231879	0.0236037	0.0238009	0.0234407	0.023193	0.0235212	0.0238837	0.0244903	0.0256905	0.0265329	0.0261858	0.025413	0.0256718	0.0270102	0.0279588	0.0280889	0.0275982	0.0259657	0.0244919	0.026074	0.030833	0.0329501	0.0308385	0.0291926	0.0293929	0.0304253	0.0306677	0.0305425	0.0320949	0.0344325	0.0343464	0.0324041	0.0321878	0.0343079	0.0334293	0.0311231	0.0323659	0.0352824	0.0341538	0.0312112	0.0305596	0.0326656
WS	SAP	Upper	M	2	0.0206565	0.0207485	0.0205693	0.0205828	0.0209968	0.0213422	0.0210609	0.0207488	0.0210726	0.0215131	0.0220551	0.0231627	0.0241284	0.0239836	0.0233239	0.0236054	0.0248137	0.0255478	0.0256601	0.0253562	0.023749	0.0220747	0.0236285	0.0287806	0.0312904	0.029205	0.02752	0.02779	0.0289712	0.0291104	0.0285052	0.0296555	0.0320226	0.0322511	0.0306278	0.0307471	0.033143	0.0321626	0.0297066	0.0310994	0.0343152	0.0330936	0.0297832	0.0289994	0.0313097
WS	SAP	Upper	M	2	0.0390185	0.0390568	0.039046	0.0393979	0.040039	0.0404836	0.0403206	0.0400753	0.0402241	0.0403507	0.0407401	0.0418381	0.0427154	0.0423962	0.0416056	0.0418724	0.0431687	0.043979	0.0440699	0.0436667	0.0420206	0.0404718	0.0421735	0.0472806	0.0495415	0.0472429	0.0454509	0.0455474	0.0464058	0.0465082	0.0464033	0.0481333	0.0505465	0.0502953	0.0483108	0.0482484	0.0503298	0.0491568	0.04684	0.0483703	0.0513711	0.0498827	0.0467136	0.0461823	0.048522
WS	SAP	Upper	M	2	0.0227012	0.0225575	0.0222827	0.0225165	0.0231672	0.0236079	0.0234313	0.023243	0.0235647	0.0239672	0.0245887	0.0257685	0.0266162	0.0262269	0.0254063	0.0257784	0.0272688	0.028106	0.0280538	0.0275729	0.025896	0.024331	0.0262057	0.0317583	0.0343291	0.0319438	0.0300866	0.0303649	0.0314473	0.0315826	0.0314189	0.0331048	0.0354802	0.0352854	0.0335059	0.0337133	0.0358505	0.0344396	0.0321228	0.0340901	0.0376768	0.0361795	0.0325402	0.0317456	0.0342642
WS	SAP	Upper	M	2	0.025637	0.02557	0.0253595	0.0255883	0.0261217	0.0263553	0.0260441	0.0258734	0.026276	0.0267197	0.0274275	0.0288096	0.0297983	0.0294237	0.0286328	0.0290165	0.0304462	0.0313134	0.0313849	0.030935	0.029118	0.0272693	0.0289503	0.0346901	0.0375822	0.0351601	0.0330211	0.0330283	0.034086	0.0343722	0.034233	0.0359226	0.0385395	0.0385189	0.0364815	0.0364565	0.0389844	0.0377745	0.0349369	0.0364682	0.0400691	0.0386731	0.0350731	0.0343888	0.037048
WS	SAP	Upper	M	2	0.0242964	0.0241507	0.0241743	0.0246328	0.0252599	0.025472	0.0250245	0.024777	0.025174	0.0255932	0.0263243	0.0277714	0.0288147	0.0284475	0.0277029	0.0282601	0.0297358	0.0304555	0.0304953	0.0299964	0.0280283	0.0264479	0.0287944	0.0346635	0.0368958	0.034322	0.0326105	0.0330813	0.0343503	0.0344436	0.0342354	0.0362341	0.0389306	0.0385343	0.0363139	0.0364464	0.038541	0.0366272	0.0343041	0.0368182	0.0404614	0.0383621	0.0345505	0.0341718	0.037205
WS	SAP	Upper	M	2	0.0142127	0.0144438	0.0144344	0.014604	0.0150596	0.0153893	0.0151961	0.0150546	0.0154258	0.0158132	0.0164784	0.0178985	0.0189737	0.018452	0.0173569	0.0177471	0.0194287	0.0203638	0.020411	0.0200465	0.0183018	0.0165594	0.0185235	0.0245556	0.0274874	0.0250341	0.0229225	0.0230596	0.0243847	0.0248159	0.0247378	0.0266395	0.0294361	0.0293967	0.0273414	0.0274584	0.0299609	0.0283171	0.0254062	0.0274452	0.0316408	0.030272	0.0263678	0.0255428	0.0283323
WS	SAP	Lower	N	2	0.0282814	0.0283471	0.0283527	0.0284243	0.0284756	0.0283907	0.0281877	0.0279974	0.0280209	0.0280691	0.0279374	0.0279394	0.0281892	0.0282242	0.027837	0.0275269	0.0276456	0.0277076	0.027474	0.0274792	0.0275833	0.0270488	0.0263605	0.0268949	0.0280787	0.0279601	0.0273362	0.0270324	0.0269345	0.0268201	0.0263996	0.0262142	0.0269044	0.0273983	0.0265166	0.0253402	0.0259345	0.0267781	0.0257612	0.0250187	0.0261072	0.0270286	0.0262825	0.0251366	0.0249748
WS	SAP	Lower	N	2	0.0106824	0.010953	0.0110821	0.0110644	0.0110347	0.0110322	0.0109771	0.01088	0.0108912	0.0109421	0.0109818	0.0112181	0.0115581	0.0114582	0.010827	0.0104421	0.0108499	0.0113757	0.0113511	0.0112051	0.0110612	0.0103559	0.00965173	0.0104751	0.0119427	0.0117678	0.0111046	0.0108534	0.0107873	0.0107588	0.0103622	0.0100673	0.0107372	0.0114523	0.0107817	0.00967229	0.0105343	0.0117044	0.01067	0.00996575	0.0113548	0.0123834	0.0114843	0.0102561	0.0101829
WS	SAP	Lower	N	2	0.0185228	0.0186574	0.0185994	0.0185358	0.018601	0.0187121	0.0186753	0.0185279	0.0185347	0.018622	0.0186526	0.0187798	0.0189522	0.018819	0.0183686	0.0181093	0.018315	0.0184631	0.018195	0.0180751	0.0181817	0.017736	0.0171761	0.0179364	0.0192755	0.0191554	0.0184635	0.0181262	0.0182199	0.0183361	0.0178726	0.0175231	0.0181548	0.0187984	0.018228	0.0173394	0.0180848	0.0188442	0.0176209	0.0167669	0.0178739	0.0187926	0.0180986	0.0171414	0.0171741
WS	SAP	Lower	N	2	0.0167764	0.0171348	0.0171711	0.0169872	0.0169087	0.0169797	0.0169417	0.0167224	0.0166175	0.0166272	0.016594	0.016702	0.0169309	0.0168567	0.0164846	0.0163447	0.0166297	0.0168485	0.0167037	0.0165665	0.0164418	0.0158596	0.0153026	0.0159756	0.0172182	0.0172108	0.0167656	0.0166731	0.016748	0.0165768	0.0159395	0.0155962	0.0162824	0.0170655	0.016558	0.015445	0.015947	0.016842	0.0157264	0.0147393	0.0158062	0.0169246	0.0162851	0.0151988	0.0150961
WS	SAP	Lower	N	2	0.0289051	0.0291256	0.0290806	0.0288755	0.0287519	0.0287897	0.0288615	0.0288275	0.0287962	0.02883	0.0289441	0.0291696	0.0293483	0.0292385	0.028823	0.0285329	0.0286868	0.0288534	0.0287017	0.028509	0.0282155	0.0276188	0.0273747	0.0283598	0.0295306	0.0293342	0.0287888	0.0286635	0.0287042	0.0285081	0.0280593	0.0280198	0.0287227	0.0291206	0.0284222	0.0277425	0.0285814	0.0289973	0.0276842	0.0269706	0.0279006	0.0283807	0.0275036	0.0266386	0.0267884
WS	SAP	Lower	N	2	0.0157132	0.0159679	0.0160898	0.0160407	0.0159444	0.0159613	0.0160519	0.0160254	0.0159573	0.0158784	0.0157426	0.01576	0.0159924	0.0160144	0.0156216	0.0153538	0.0155836	0.0158129	0.015792	0.0159994	0.0161367	0.0153696	0.0143145	0.0146537	0.0160455	0.0161509	0.0155494	0.0153111	0.0153554	0.0152538	0.0147803	0.0146213	0.0154582	0.0162246	0.0155501	0.0143386	0.0148368	0.0157125	0.0145968	0.0135765	0.014478	0.0155258	0.0149436	0.013779	0.0135641
WS	SAP	Lower	N	2	0.0113141	0.0114959	0.0114233	0.011194	0.011124	0.0112389	0.0112659	0.0111602	0.0111903	0.0112855	0.0112559	0.0113073	0.0115105	0.0114521	0.0109883	0.0107051	0.011093	0.0115317	0.0113098	0.0110226	0.0110225	0.0104724	0.00955946	0.00990922	0.0113706	0.0116049	0.0110947	0.0107933	0.0106914	0.0105932	0.0100646	0.00960621	0.0101686	0.0109785	0.0105409	0.00946229	0.0100581	0.0111901	0.0101422	0.00892831	0.00963223	0.0106657	0.0102308	0.0092549	0.00903074
WS	SAP	Lower	N	2	0.0307551	0.0309802	0.0311236	0.0311068	0.0309897	0.0308958	0.0308659	0.0308187	0.0307618	0.030643	0.0304835	0.0305087	0.0306881	0.0306164	0.0301661	0.0297991	0.0299047	0.0301469	0.0300515	0.0298048	0.0295844	0.0290607	0.0284418	0.0287552	0.0297827	0.029835	0.0293456	0.0291311	0.0290681	0.0288957	0.0284913	0.0281805	0.0285344	0.029123	0.0288146	0.0278889	0.0280009	0.0285296	0.0276881	0.0269404	0.0277465	0.0286196	0.028162	0.0273213	0.0272112
WS	SAP	Lower	N	2	0.0141796	0.0142905	0.0142786	0.014145	0.0139128	0.013727	0.013663	0.0136722	0.0137569	0.0137375	0.0135887	0.0136551	0.013985	0.0140477	0.0135665	0.0131449	0.0132664	0.0134232	0.0133259	0.0134178	0.0134074	0.0126192	0.0117169	0.0122763	0.0137927	0.0138706	0.0131982	0.0129286	0.0131025	0.0132297	0.0127307	0.0123091	0.0130652	0.0140146	0.0133416	0.011901	0.012433	0.0136254	0.012599	0.0116037	0.0126676	0.0138749	0.0133683	0.012229	0.0119743
WS	SAP	Lower	N	2	0.0214316	0.0215621	0.0215319	0.0213248	0.0211408	0.0211504	0.0211959	0.0211223	0.0210563	0.0209625	0.0208834	0.0211207	0.0215031	0.0214388	0.0208813	0.0204619	0.0205822	0.0207155	0.0204672	0.0204182	0.0205733	0.0201174	0.0194531	0.0199309	0.0210781	0.0210848	0.0206313	0.0205267	0.0206289	0.0204298	0.0196395	0.0191578	0.0198573	0.0206183	0.0200392	0.0189508	0.0195783	0.0207496	0.0197193	0.0183401	0.018974	0.0203648	0.0201887	0.0191377	0.0187031
WS	SAP	Upper	N	2	0.0369098	0.0371192	0.037156	0.0370229	0.0368748	0.0368277	0.0368489	0.0367764	0.0366485	0.0365026	0.0363436	0.0363313	0.0364674	0.0364377	0.0360468	0.035707	0.0358229	0.0359493	0.0357765	0.035739	0.0357099	0.0351349	0.0344922	0.034894	0.035853	0.0358149	0.0354329	0.0353085	0.0352195	0.034975	0.0345225	0.0344444	0.0351621	0.0355803	0.0347471	0.0336363	0.034045	0.0347098	0.0337108	0.0328666	0.0336819	0.0345804	0.0340771	0.0331277	0.0329663
WS	SAP	Upper	N	2	0.0325082	0.032525	0.0324584	0.0324237	0.0324453	0.0325467	0.0326844	0.032735	0.0326158	0.032281	0.0319859	0.0320847	0.0324334	0.0324967	0.032118	0.0317863	0.0318941	0.0320754	0.0319438	0.0317569	0.0316186	0.0312472	0.0309283	0.0314257	0.0322107	0.0320518	0.0317055	0.0317702	0.0318497	0.0316456	0.0312782	0.0311583	0.0314979	0.0317025	0.0311619	0.0303532	0.0305215	0.030945	0.0302333	0.0296356	0.0302383	0.0308535	0.0304615	0.029845	0.0298348
WS	SAP	Upper	N	2	0.0345123	0.0345752	0.034369	0.0341702	0.0341994	0.0343852	0.0345284	0.0344906	0.0343323	0.0341471	0.03403	0.0341225	0.0343874	0.0344833	0.0341647	0.0338053	0.0338735	0.0340272	0.0338727	0.0337898	0.0337173	0.0330411	0.0322619	0.0327932	0.0341074	0.0340487	0.0333478	0.0330524	0.0331657	0.0332316	0.0327437	0.0323377	0.0329384	0.0337621	0.0333624	0.032336	0.0327808	0.0334862	0.0321684	0.0309038	0.0316972	0.0327498	0.0321695	0.0311777	0.0310964
WS	SAP	Upper	N	2	0.0262657	0.0262957	0.0261703	0.0260549	0.0260871	0.0261709	0.026181	0.0261266	0.0261362	0.0261321	0.0260616	0.0261585	0.0264183	0.0264714	0.026089	0.0256152	0.0256475	0.0259729	0.0259689	0.0258749	0.0257928	0.0251615	0.024385	0.0248013	0.0260085	0.0260283	0.0254659	0.0252216	0.0252568	0.0251535	0.0244367	0.0238535	0.024511	0.0253354	0.0246479	0.0234385	0.0242042	0.0254996	0.0244527	0.0231096	0.023685	0.0248053	0.0244852	0.0235181	0.0232466
WS	SAP	Upper	N	2	0.0130202	0.0130788	0.0130918	0.0130916	0.0131451	0.0132213	0.0132399	0.0131915	0.013164	0.0130707	0.0128924	0.0128386	0.0129695	0.0130006	0.0126771	0.0124045	0.0126896	0.01308	0.0130381	0.012946	0.0128314	0.0121108	0.0113182	0.0120296	0.013682	0.013718	0.0128926	0.0125329	0.0126903	0.0127624	0.0123434	0.0122173	0.0129993	0.0135553	0.0126967	0.0113966	0.0120799	0.013172	0.0118969	0.0107262	0.0119946	0.013598	0.0130384	0.0115631	0.0111734
WS	SAP	Upper	N	2	0.0204509	0.0206508	0.0205859	0.020379	0.0203117	0.0204793	0.0206557	0.0206396	0.0205745	0.0204489	0.0202081	0.0201007	0.0203022	0.0205501	0.0204343	0.0201738	0.0202411	0.020325	0.0200812	0.0200269	0.0201453	0.0196226	0.0189039	0.0195656	0.0209544	0.0206884	0.0197789	0.0195203	0.0198259	0.0199392	0.0192811	0.0187388	0.0193029	0.0200689	0.0196382	0.0186749	0.019393	0.0203225	0.0189581	0.0176907	0.0185827	0.0197076	0.0192731	0.0183966	0.0183574
WS	SAP	Upper	N	2	0.0287242	0.0288136	0.028696	0.0284595	0.0283929	0.0286086	0.0288753	0.0289373	0.0288071	0.0285548	0.0283602	0.0284068	0.0285798	0.0285742	0.0282633	0.0280209	0.0282209	0.028407	0.0281361	0.0279309	0.02795	0.027507	0.0269273	0.0276316	0.0290532	0.028986	0.028349	0.028186	0.0282406	0.0280346	0.0272739	0.0267593	0.0274496	0.0282919	0.0277495	0.0266511	0.0271414	0.0278504	0.0266127	0.0256726	0.0267526	0.0277231	0.0270359	0.0259718	0.0257588
WS	SAP	Upper	N	2	0.019334	0.0195417	0.019628	0.0195892	0.0196082	0.0196455	0.0195547	0.0194019	0.0193504	0.0193061	0.0191958	0.0192452	0.0195472	0.0196637	0.0192249	0.0187746	0.0189396	0.0191627	0.0188893	0.0187401	0.0188172	0.0182967	0.0175751	0.0182529	0.019797	0.0197508	0.0189662	0.018712	0.0188739	0.0188421	0.0182941	0.0180399	0.0188334	0.0195198	0.018731	0.0174324	0.0179936	0.0190988	0.0181292	0.017215	0.0182286	0.0191921	0.018439	0.0171801	0.0168614
WS	SAP	Upper	N	2	0.0348214	0.0349341	0.0348179	0.0346692	0.0346941	0.0347935	0.0348598	0.0348762	0.0348953	0.0348256	0.034632	0.0345851	0.0347889	0.0348076	0.0343496	0.0340173	0.0343447	0.0346559	0.0344002	0.0341589	0.0340575	0.0334862	0.0328466	0.033436	0.0347179	0.0347159	0.0341666	0.0338797	0.0337078	0.0334968	0.0330331	0.032823	0.0334709	0.0340301	0.0333988	0.0324336	0.0331735	0.0341426	0.0329988	0.0319332	0.0327465	0.033643	0.0330832	0.0321576	0.0320707
WS	SAP	Upper	N	2	0.0307341	0.0308898	0.0309797	0.0310036	0.031095	0.0312414	0.0312917	0.0312732	0.0313201	0.0312297	0.0309183	0.0307707	0.0309156	0.0309317	0.0305425	0.0301585	0.0302549	0.0304162	0.0302123	0.0302542	0.0305965	0.0301616	0.0290326	0.0288577	0.030017	0.0303251	0.0297926	0.0294403	0.0295317	0.0297372	0.0292822	0.0285614	0.0288333	0.0296381	0.0291898	0.0277088	0.0277106	0.0289185	0.0281824	0.0268398	0.0274029	0.0288662	0.0287132	0.027391	0.0265843
WS	SAP	Lower	H	3	0.0216829	0.021758	0.0216515	0.0214704	0.0213738	0.0214245	0.0215308	0.0215144	0.0214885	0.0214805	0.0213063	0.0210473	0.0209684	0.0210512	0.020937	0.0206524	0.0205602	0.0204752	0.0201609	0.020137	0.0204314	0.0200619	0.018969	0.0186428	0.0197151	0.020192	0.0198573	0.019511	0.0193749	0.0193659	0.0188046	0.0179016	0.0178867	0.018526	0.0181505	0.0167961	0.0168498	0.0181285	0.0174231	0.0160202	0.0165576	0.0180646	0.0180141	0.0168599	0.0161016
WS	SAP	Lower	H	3	0.0211942	0.0211391	0.021031	0.0210155	0.0210348	0.0208615	0.0206082	0.0204915	0.0204898	0.0204543	0.0203691	0.0203901	0.0205702	0.0207087	0.0205043	0.0200421	0.019776	0.0196623	0.019349	0.0192417	0.0195217	0.0192504	0.0182495	0.0179433	0.0189332	0.0192075	0.0185762	0.0180282	0.0178693	0.0178403	0.017359	0.0167142	0.0168625	0.0175643	0.0173582	0.0161806	0.016236	0.0172515	0.0161392	0.0143429	0.0149331	0.0169211	0.0170435	0.0158087	0.0150415
WS	SAP	Lower	H	3	0.0180748	0.0182813	0.0183154	0.0182634	0.018247	0.0182949	0.0182441	0.0180267	0.0179346	0.0179615	0.0179056	0.0179338	0.0181078	0.0180686	0.0176049	0.0171671	0.0172906	0.0175517	0.0173887	0.0173018	0.0173926	0.0168241	0.0158752	0.0160969	0.0174107	0.017579	0.0169791	0.0166391	0.0165927	0.0165651	0.0161894	0.0158874	0.0163459	0.0169147	0.0164634	0.015477	0.0159653	0.0169478	0.0159047	0.0146594	0.0153881	0.0166905	0.0163554	0.0151898	0.0148837
WS	SAP	Lower	H	3	0.0250996	0.0250989	0.0250591	0.0249927	0.0249357	0.0249047	0.024999	0.0251375	0.0251538	0.0249675	0.0246226	0.0243951	0.0244824	0.0245509	0.0242318	0.0238551	0.0238942	0.0240422	0.0238718	0.0237796	0.0238653	0.0234231	0.0226005	0.0226277	0.0235747	0.0237148	0.0231552	0.0226971	0.0225806	0.0225871	0.0221837	0.0216749	0.0219168	0.0224735	0.0220898	0.0210212	0.0209974	0.021794	0.0212904	0.0204179	0.0208964	0.0218516	0.0215326	0.0205233	0.0200245
WS	SAP	Lower	H	3	0.0139997	0.0140635	0.0141141	0.014143	0.0141399	0.0140823	0.0139918	0.0139339	0.013972	0.013951	0.0137725	0.0137216	0.0139056	0.013934	0.0135887	0.0132395	0.0132413	0.0133267	0.0132623	0.0134026	0.0136091	0.0131048	0.0121388	0.0122061	0.0134309	0.013678	0.0132106	0.0130049	0.0130063	0.0128467	0.0121771	0.0115464	0.0119404	0.012744	0.0123736	0.0112135	0.0115936	0.0127534	0.0118748	0.0106013	0.0111184	0.0123242	0.0122286	0.0113215	0.0108017
WS	SAP	Lower	H	3	0.0254778	0.0254796	0.0253133	0.0250691	0.0249599	0.0250536	0.0251254	0.0249853	0.0248586	0.0248434	0.0247243	0.0245467	0.0245234	0.0245405	0.0243307	0.024059	0.0240406	0.0240204	0.0237867	0.0237816	0.0239103	0.0234252	0.0225683	0.0225662	0.0234834	0.023697	0.0232977	0.0228819	0.0226498	0.0224853	0.0218738	0.0212886	0.021707	0.0225617	0.022372	0.0212947	0.0212449	0.0220243	0.0213676	0.0203761	0.0208135	0.0217315	0.0215309	0.0207078	0.0202415
WS	SAP	Lower	H	3	0.0211223	0.0211783	0.0208906	0.0205061	0.0203636	0.0203933	0.0204049	0.0204579	0.0206048	0.0205887	0.0204634	0.0205683	0.0207525	0.0205979	0.0201192	0.0198029	0.0199488	0.0201173	0.0199359	0.0198198	0.0198587	0.0193642	0.0185315	0.0187877	0.0200604	0.020165	0.0194585	0.0189677	0.0187888	0.0187346	0.0183817	0.0179817	0.0183482	0.0189958	0.0184737	0.0170797	0.0171126	0.0181515	0.0173651	0.0161973	0.0169434	0.0183669	0.018173	0.0169969	0.0162732
WS	SAP	Lower	H	3	0.0212103	0.0212751	0.0213088	0.0213026	0.0213559	0.0213937	0.0213277	0.021242	0.0212129	0.0210557	0.0207898	0.0207911	0.0210761	0.0211398	0.0207368	0.0203078	0.0202893	0.0203424	0.0201158	0.0201027	0.0203045	0.0197684	0.0186812	0.0186891	0.0200395	0.0204747	0.0200063	0.0195796	0.0194631	0.0194662	0.0189745	0.0183903	0.018738	0.0193514	0.0186908	0.0171856	0.017257	0.0185881	0.0181116	0.0170571	0.0176203	0.0188311	0.0186734	0.0175836	0.0168071
WS	SAP	Lower	H	3	0.0103376	0.0103406	0.0103092	0.0103764	0.0104251	0.0104287	0.010476	0.0104687	0.0104226	0.0103199	0.0100688	0.00991975	0.0100836	0.0101944	0.00990525	0.0095993	0.00977327	0.0100164	0.0098359	0.00979633	0.00999171	0.00940507	0.00824697	0.00829661	0.00964791	0.00980097	0.0091273	0.00893074	0.00921345	0.00931632	0.0087499	0.00816201	0.00845333	0.00898984	0.00847535	0.00734458	0.00786095	0.0092282	0.00848081	0.0072231	0.00765948	0.00874743	0.00858114	0.00765888	0.00721348
WS	SAP	Lower	H	3	0.0238174	0.0239748	0.0239755	0.0239157	0.0239729	0.0241064	0.0241572	0.0240623	0.023944	0.0238278	0.0237032	0.0236975	0.0237644	0.0236125	0.0232379	0.0230864	0.0233745	0.0236257	0.0234398	0.0231916	0.0231016	0.0226666	0.022079	0.0224298	0.0234022	0.0233073	0.0226352	0.0222613	0.0222124	0.0221237	0.0216793	0.0213155	0.0217271	0.0223536	0.021939	0.0208573	0.0210068	0.0218058	0.0210285	0.0199549	0.0203541	0.0213204	0.0211196	0.0202144	0.0197215
WS	SAP	Upper	H	3	0.0158793	0.0159271	0.015759	0.0154873	0.0154469	0.0157376	0.0159492	0.0158839	0.0158603	0.0158714	0.0158219	0.0160151	0.0164124	0.0164726	0.0160349	0.0156315	0.0156837	0.0158235	0.0157903	0.0159662	0.0160857	0.0153971	0.0145179	0.0151245	0.0165928	0.0164742	0.0157412	0.0155085	0.0155134	0.0153685	0.0148799	0.0146568	0.0154161	0.0162239	0.0156108	0.0143953	0.0149488	0.0158579	0.0147342	0.0139073	0.0151298	0.0161907	0.0154836	0.0143796	0.0143258
WS	SAP	Upper	H	3	0.0301197	0.03013	0.0301104	0.0300857	0.0299482	0.0298096	0.0298263	0.0298475	0.0297998	0.0296689	0.0295121	0.0295392	0.0297204	0.0296797	0.0292847	0.0290225	0.029291	0.0296181	0.0295304	0.0294377	0.0294237	0.0289144	0.0283335	0.0289605	0.0302034	0.0300923	0.0294121	0.0291333	0.0291113	0.0289034	0.0283216	0.0280837	0.0287902	0.0293236	0.0284948	0.0272134	0.027589	0.0285254	0.0276755	0.0268503	0.0277422	0.0287109	0.028222	0.0272737	0.0271091
WS	SAP	Upper	H	3	0.0269985	0.0274229	0.0274913	0.0272316	0.0269928	0.026976	0.0270461	0.0271092	0.0272262	0.0271688	0.0268999	0.0267984	0.0268969	0.0268232	0.0265067	0.0263711	0.0266044	0.0266839	0.0263269	0.0260629	0.026031	0.0256639	0.0253176	0.0262334	0.0276426	0.0274625	0.026715	0.0264922	0.0265561	0.026407	0.0258453	0.0255725	0.0262978	0.0270002	0.026367	0.0252943	0.0258705	0.0266131	0.0253875	0.024449	0.025501	0.0265458	0.0259585	0.0249286	0.0248294
WS	SAP	Upper	H	3	0.0457216	0.0458591	0.0458101	0.0456969	0.0455696	0.0453814	0.0452228	0.0451013	0.0449574	0.0448909	0.0450363	0.0452698	0.0452429	0.044851	0.0444742	0.0445234	0.044925	0.045151	0.0448881	0.0443435	0.0438224	0.0434209	0.043369	0.0438825	0.0442313	0.0439879	0.043823	0.0437712	0.0435111	0.0430887	0.0427391	0.0427039	0.043023	0.0431645	0.0426853	0.0419811	0.0416623	0.041482	0.0410947	0.0410431	0.0416154	0.0419209	0.0414644	0.0409083	0.040796
WS	SAP	Upper	H	3	0.0255777	0.0256338	0.0257881	0.0259056	0.0260117	0.026065	0.025936	0.0257393	0.025717	0.0257686	0.0257668	0.0258098	0.0258928	0.0258515	0.0256132	0.0254312	0.0255266	0.0255691	0.0253705	0.02538	0.0254209	0.0248007	0.0241573	0.0248868	0.0261745	0.0260533	0.0254612	0.0252401	0.0252642	0.0251286	0.0244549	0.0241232	0.0250485	0.0259436	0.0253662	0.0242537	0.0245982	0.0251678	0.0239382	0.0229886	0.0241276	0.0252923	0.0246012	0.0233702	0.0231997
WS	SAP	Upper	H	3	0.0303982	0.0307344	0.030912	0.0307992	0.0306322	0.0305548	0.0305104	0.0304558	0.0304265	0.0303571	0.030254	0.0302718	0.0303863	0.0303377	0.0299729	0.0295358	0.0294254	0.0295807	0.0295773	0.029444	0.0293637	0.0291359	0.028929	0.0293145	0.0298228	0.0295688	0.0291864	0.0292124	0.0294946	0.0294821	0.0288772	0.028424	0.0288566	0.0293305	0.028818	0.0279969	0.0281923	0.0285119	0.0276348	0.0269424	0.0276447	0.0283969	0.0279036	0.0269362	0.026459
WS	SAP	Upper	H	3	0.0156968	0.01553	0.0152912	0.0152236	0.0153273	0.0154673	0.015614	0.015728	0.0158355	0.0158806	0.015835	0.0158302	0.0159075	0.0158683	0.0155066	0.0151796	0.0152795	0.0152944	0.0149201	0.0148849	0.0151591	0.0147258	0.0139005	0.0142143	0.0154379	0.0155195	0.0149895	0.014763	0.0147099	0.0145081	0.0139022	0.0133314	0.013703	0.014585	0.0143907	0.0133426	0.0135651	0.0144404	0.0135999	0.0125774	0.013307	0.0145177	0.0142256	0.013116	0.0126422
WS	SAP	Upper	H	3	0.0341663	0.0340906	0.0340027	0.0339171	0.0339637	0.0340354	0.0339316	0.0338218	0.0339392	0.0340144	0.0338324	0.0336792	0.033712	0.0336667	0.0333158	0.0329081	0.0328132	0.0328336	0.032681	0.032668	0.0328403	0.0325769	0.0318906	0.0317671	0.0324435	0.0325765	0.0322377	0.0320821	0.032126	0.0320466	0.0315538	0.0311203	0.0314138	0.0318272	0.0313489	0.0304201	0.0306379	0.0314078	0.0307109	0.0297353	0.0301239	0.0309314	0.0306513	0.0298585	0.0295213
WS	SAP	Upper	H	3	0.0218337	0.0220216	0.0220799	0.0219882	0.0218693	0.0218668	0.0219588	0.0219762	0.0219307	0.0218393	0.0217365	0.0217564	0.021814	0.0216987	0.0213995	0.0211756	0.0213207	0.0215642	0.0214153	0.0211976	0.0211939	0.0207289	0.0197723	0.0196043	0.0205505	0.0207909	0.0202798	0.0198863	0.0198843	0.0199415	0.0194233	0.0187272	0.0189562	0.019748	0.0194004	0.0180376	0.0180021	0.0191711	0.0187042	0.0175556	0.0178207	0.0190399	0.0191821	0.018335	0.0177409
WS	SAP	Upper	H	3	0.0231121	0.0230954	0.023116	0.0230986	0.0230753	0.0230361	0.0230833	0.0232112	0.0232495	0.023065	0.0227725	0.0226227	0.0226798	0.0227429	0.0225605	0.0222485	0.022257	0.0225312	0.0224991	0.0223331	0.0223467	0.0219091	0.0209705	0.0207445	0.021516	0.021678	0.0213218	0.0210843	0.0209588	0.0208641	0.0205218	0.020206	0.0205325	0.0209007	0.0202652	0.0190667	0.0191608	0.0202294	0.0198459	0.0189377	0.0192788	0.0202087	0.0200465	0.0190733	0.0183336
WS	SAP	Lower	M	3	0.0445411	0.0444832	0.0444833	0.0443146	0.044018	0.0438541	0.0438056	0.0437186	0.043585	0.0433968	0.0432148	0.0431861	0.0433184	0.0432996	0.04288	0.0424711	0.0425741	0.0428917	0.0429086	0.0427289	0.0424244	0.0417211	0.0409356	0.0411566	0.0421793	0.0421395	0.0413418	0.0408134	0.0408761	0.0412035	0.0411205	0.040724	0.0406673	0.0408343	0.0403331	0.0395209	0.0400871	0.0410114	0.0402812	0.0393565	0.0395847	0.0399958	0.0395688	0.0389209	0.0386998
WS	SAP	Lower	M	3	0.0385866	0.038599	0.0385148	0.0383178	0.0381449	0.0380699	0.0379968	0.0378756	0.0377238	0.0374332	0.0371278	0.0371435	0.0373968	0.0374772	0.0372448	0.0369644	0.036921	0.0369929	0.0370106	0.0370709	0.0369197	0.036202	0.0353682	0.0354881	0.0364624	0.036598	0.0360151	0.0356133	0.0356601	0.0357942	0.0355439	0.0350223	0.0347122	0.0347492	0.0345046	0.0339252	0.0341179	0.0347022	0.0343559	0.0338889	0.0340282	0.0341087	0.0336932	0.0332191	0.0331378
WS	SAP	Lower	M	3	0.0191341	0.0189682	0.0188902	0.0190119	0.0190527	0.0188851	0.0186157	0.0184035	0.0183955	0.0184497	0.0184601	0.0186091	0.0189393	0.0191742	0.0189926	0.0186424	0.0186411	0.0187823	0.0187626	0.0188541	0.018855	0.01826	0.0176397	0.0182937	0.0194805	0.019109	0.0182348	0.0180564	0.0184028	0.0186022	0.0182965	0.0181819	0.0187274	0.0190032	0.0183518	0.0177777	0.01882	0.019448	0.0180331	0.0171686	0.0183279	0.0192728	0.018578	0.0174251	0.0171473
WS	SAP	Lower	M	3	0.0190079	0.0188704	0.0187061	0.0186204	0.0185787	0.0185741	0.018499	0.0183393	0.0182816	0.0181591	0.0178418	0.0177156	0.0179588	0.0180845	0.0177169	0.0173286	0.0174317	0.0176002	0.0174645	0.0175902	0.0178413	0.0170735	0.0156286	0.0155987	0.0172309	0.0175725	0.0167526	0.0163395	0.0167544	0.0173082	0.0170176	0.0162837	0.0162311	0.0166785	0.0162249	0.0151296	0.0158417	0.0172235	0.0162011	0.0149056	0.0156222	0.0168215	0.0166003	0.0156729	0.0152733
WS	SAP	Lower	M	3	0.0245374	0.0244259	0.0243338	0.0241279	0.0238426	0.0237097	0.0236999	0.0237236	0.0237741	0.0235474	0.0230697	0.0229225	0.023245	0.0235117	0.0233524	0.0230881	0.0231484	0.0232477	0.0230887	0.0230781	0.0231559	0.0225598	0.0214595	0.0213372	0.0224982	0.0226988	0.0219773	0.0215912	0.0219038	0.0223675	0.0220899	0.0213322	0.0211081	0.0213836	0.0209469	0.0199394	0.0205544	0.0219571	0.0212608	0.0201583	0.0206487	0.0214473	0.0209705	0.0199654	0.0196475
WS	SAP	Lower	M	3	0.0160226	0.0162265	0.0162156	0.0159767	0.015752	0.0156614	0.0155728	0.0155033	0.0155279	0.0153951	0.0151003	0.0150882	0.0154451	0.0156211	0.0152936	0.0149334	0.015056	0.0153791	0.0154611	0.0155189	0.0154663	0.0146788	0.0135771	0.0137623	0.0150767	0.015093	0.0143102	0.0140222	0.0143949	0.0148223	0.0144624	0.0137611	0.0137703	0.0141579	0.0136806	0.0127638	0.0135621	0.0148557	0.0139424	0.0126897	0.0131045	0.0140658	0.0137912	0.0128439	0.0125697
WS	SAP	Lower	M	3	0.0119385	0.0119432	0.0118999	0.0118026	0.0117276	0.0117461	0.0117279	0.0115662	0.0114161	0.0112196	0.0108986	0.0108353	0.0111981	0.011424	0.0111246	0.0108027	0.0110038	0.0113426	0.0113427	0.0113245	0.0113319	0.010702	0.0095854	0.00955623	0.0108923	0.0110868	0.0103147	0.00997434	0.0103078	0.010718	0.0103862	0.00963626	0.00954165	0.00994999	0.00944883	0.0082459	0.00878992	0.0103553	0.00979709	0.00864415	0.00900026	0.00996222	0.00981504	0.00900738	0.00872331
WS	SAP	Lower	M	3	0.0269984	0.0269172	0.0269631	0.0269805	0.0269329	0.0268704	0.0267182	0.0265151	0.0264565	0.0264167	0.0262098	0.0261063	0.0263362	0.0264965	0.0262005	0.0258041	0.0258313	0.0261223	0.0262588	0.0263375	0.0261702	0.0252304	0.0240035	0.0240282	0.0253481	0.0255885	0.0249525	0.0246787	0.0249928	0.0253701	0.0249536	0.0240044	0.0236445	0.0239313	0.0236916	0.0229965	0.0236688	0.024875	0.0242354	0.0232271	0.0235345	0.0241651	0.0237433	0.0228453	0.0224564
WS	SAP	Lower	M	3	0.0301209	0.0302554	0.0303642	0.030271	0.0300396	0.0299087	0.0299338	0.0299905	0.0298999	0.0295831	0.029263	0.0291967	0.029375	0.0294251	0.0290817	0.0287467	0.0288528	0.0291365	0.0292484	0.029304	0.029169	0.0283796	0.0272208	0.0269932	0.0280124	0.0282903	0.0277373	0.0273743	0.0274601	0.0276708	0.0274387	0.026825	0.0265195	0.0267272	0.0266138	0.0259854	0.0262737	0.0272015	0.0268272	0.0261155	0.0263982	0.0269976	0.0268259	0.0261987	0.0258474
WS	SAP	Lower	M	3	0.024255	0.0240258	0.0240318	0.0241955	0.0241174	0.0238533	0.0236935	0.0236537	0.0236223	0.0234208	0.0231151	0.0230343	0.0232529	0.0234505	0.0232673	0.0229652	0.0230321	0.0231015	0.0228493	0.0227951	0.0228748	0.0222978	0.0212897	0.0213424	0.0225667	0.0227841	0.0222168	0.021885	0.0220235	0.0222387	0.021834	0.0213726	0.0217847	0.0223693	0.021887	0.0209672	0.0216472	0.0225914	0.021385	0.0200901	0.0207627	0.0219071	0.0215623	0.0204613	0.0200412
WS	SAP	Upper	M	3	0.0259432	0.0258583	0.0257356	0.0258216	0.025913	0.0257493	0.0253857	0.0250847	0.0250207	0.0250482	0.0251933	0.025605	0.025948	0.0258414	0.0254156	0.0251333	0.0252496	0.025437	0.0255289	0.0256915	0.0255989	0.0250056	0.0246428	0.0255117	0.0265482	0.0260706	0.0253345	0.0253258	0.025714	0.0257785	0.0253679	0.0253716	0.0261978	0.0267137	0.0260745	0.0252444	0.0258463	0.0263387	0.0252412	0.0247148	0.0257813	0.0263677	0.0256325	0.0247349	0.0246943
WS	SAP	Upper	M	3	0.0182695	0.0181792	0.0179667	0.0178511	0.0179171	0.0180649	0.0180151	0.0177856	0.0177709	0.0179134	0.0180177	0.0182424	0.0185499	0.0185656	0.0181987	0.0180148	0.0183144	0.0184916	0.0184049	0.0184683	0.0182745	0.0174777	0.0170742	0.018374	0.0199166	0.019487	0.0186603	0.0185851	0.0189475	0.019084	0.0187138	0.0187704	0.0197712	0.0202838	0.0193696	0.0185344	0.0196299	0.0201883	0.0187206	0.0182285	0.0197991	0.0205219	0.0194274	0.0183285	0.0186146
WS	SAP	Upper	M	3	0.0203011	0.0201054	0.0200324	0.0202257	0.0203642	0.0203212	0.0201105	0.0198773	0.0198769	0.0199662	0.0201546	0.0206574	0.0210677	0.0209263	0.0205266	0.0204282	0.0207137	0.0208686	0.0206997	0.0204661	0.0200898	0.0195345	0.0194877	0.0206468	0.0216396	0.0210853	0.0203541	0.0202762	0.0206611	0.0208186	0.0205159	0.0207497	0.0217435	0.0221131	0.0213559	0.0207732	0.0217198	0.0221002	0.0208646	0.0205399	0.0217953	0.0220652	0.0209767	0.0201823	0.0204308
WS	SAP	Upper	M	3	0.02472	0.0245276	0.0242913	0.0242532	0.0243188	0.0244119	0.0244248	0.0242445	0.0240133	0.0237886	0.0237927	0.0243392	0.0250197	0.0251081	0.0246384	0.0243745	0.0246805	0.0249337	0.0248505	0.0247531	0.0243768	0.0235614	0.0232319	0.0245532	0.0261515	0.0257599	0.024714	0.0243698	0.0247873	0.025238	0.0251934	0.0254387	0.0263633	0.02673	0.0258613	0.0250712	0.026056	0.0265636	0.025096	0.0244903	0.0258852	0.026575	0.0255687	0.0244695	0.024524
WS	SAP	Upper	M	3	0.0142223	0.014075	0.0137981	0.0137276	0.0138333	0.0138776	0.0136985	0.0135608	0.0137675	0.0139785	0.0141239	0.0145256	0.0149196	0.0148515	0.0143708	0.0141079	0.0145358	0.0150662	0.015194	0.0151273	0.0146784	0.0138778	0.0137864	0.0154149	0.0170197	0.0165181	0.0155626	0.0154246	0.0159167	0.0161372	0.0158197	0.0160776	0.0171353	0.0174907	0.0166134	0.0160571	0.0175142	0.0181357	0.0165318	0.0161492	0.0178947	0.0181723	0.0164833	0.01537	0.016114
WS	SAP	Upper	M	3	0.0100681	0.00988276	0.00967932	0.0097313	0.00987656	0.00990339	0.00976295	0.00965817	0.00978151	0.00993377	0.0101464	0.0106193	0.0110248	0.0109187	0.010422	0.0102597	0.0107753	0.0112382	0.0112877	0.011198	0.0107166	0.00997188	0.0101171	0.0119257	0.0132691	0.0124753	0.0116288	0.0118248	0.0126094	0.0129629	0.0126193	0.0128188	0.0139061	0.0142795	0.0133129	0.0127751	0.0143167	0.0146602	0.0127616	0.0124271	0.0144031	0.0148305	0.013304	0.0124136	0.0132958
WS	SAP	Upper	M	3	0.0139012	0.0138324	0.0136508	0.013592	0.0136067	0.0135061	0.0132399	0.0130923	0.0132644	0.0134357	0.0136159	0.0141361	0.0146257	0.0145394	0.0141376	0.0141135	0.0145973	0.0149471	0.0149242	0.0147175	0.0141742	0.0134531	0.0135321	0.0151991	0.016524	0.0158319	0.0150446	0.0151723	0.0157596	0.0159021	0.0155061	0.0157457	0.0167861	0.0171626	0.0163783	0.015869	0.017053	0.0172927	0.0156753	0.0153889	0.0170689	0.017395	0.0159334	0.0148856	0.0154673
WS	SAP	Upper	M	3	0.0185255	0.0184925	0.0183837	0.0183842	0.0184197	0.0184738	0.0184594	0.0183629	0.0183887	0.018488	0.018716	0.0191975	0.0195392	0.0193697	0.0189145	0.0187453	0.0191008	0.019468	0.0195688	0.0195863	0.0192041	0.0184484	0.018525	0.0203943	0.0219459	0.0212092	0.0201545	0.0200673	0.0206076	0.0207405	0.0204063	0.0208862	0.0222736	0.0227251	0.0216627	0.0209804	0.0222336	0.0224841	0.0209684	0.0209927	0.0228544	0.0230197	0.0214014	0.0203496	0.0209655
WS	SAP	Upper	M	3	0.0170564	0.0169606	0.0168702	0.0170618	0.0172818	0.0172654	0.0169744	0.0166353	0.0165283	0.0165967	0.0168926	0.0175171	0.0180709	0.0180762	0.017618	0.0174326	0.0179686	0.0184791	0.0184295	0.0181674	0.0176365	0.0169287	0.0172017	0.0192449	0.0206884	0.019802	0.0188282	0.0189113	0.0195439	0.0196959	0.0193487	0.0198134	0.0211553	0.0215295	0.0205099	0.0200786	0.021577	0.0216079	0.019651	0.0194111	0.0213691	0.0218462	0.0204436	0.0195099	0.0202271
WS	SAP	Upper	M	3	0.0430305	0.0428053	0.0425781	0.0426561	0.0427781	0.0427101	0.0424527	0.0422408	0.0422109	0.0421019	0.042118	0.0426259	0.0431385	0.0431016	0.0427942	0.0428039	0.0431033	0.0431611	0.0430236	0.0427773	0.0420802	0.0414501	0.0420877	0.0440793	0.0449283	0.043983	0.0432784	0.0432363	0.0435154	0.0435914	0.0435337	0.04419	0.0451129	0.0448643	0.043851	0.0437544	0.0446935	0.0439756	0.0426306	0.0433221	0.0450907	0.0445469	0.0427484	0.0421404	0.0431446
WS	SAP	Lower	N	3	0.023313	0.0232115	0.0231278	0.0233198	0.02371	0.0238742	0.0236479	0.0233835	0.0233445	0.0234671	0.0238478	0.0244449	0.0246944	0.0242756	0.0237704	0.0239842	0.0246763	0.0249386	0.0249179	0.0249106	0.0242175	0.0231007	0.0233571	0.0258673	0.0276007	0.0266016	0.0255147	0.0256405	0.0264179	0.0265729	0.0261017	0.0265086	0.0277985	0.0280191	0.0267019	0.025982	0.0275323	0.0278528	0.0260853	0.0259403	0.0276624	0.0275815	0.0258452	0.0249805	0.0259305
WS	SAP	Lower	N	3	0.0294275	0.0293854	0.0293531	0.0294688	0.0296824	0.029705	0.0294062	0.0291392	0.0291276	0.0292655	0.029721	0.0304523	0.0307742	0.0303129	0.0297562	0.0300013	0.0307138	0.0309405	0.0309064	0.0308294	0.030036	0.0290347	0.0294904	0.0317885	0.0331033	0.0321413	0.0310777	0.0308743	0.0313871	0.0316276	0.0313983	0.0319995	0.0333447	0.0334797	0.0321881	0.0315185	0.0324254	0.0321296	0.0308652	0.0314181	0.033122	0.0327912	0.0312325	0.0307025	0.0316539
WS	SAP	Lower	N	3	0.0321176	0.0319564	0.0318981	0.0321045	0.0325046	0.0328141	0.0326723	0.0322361	0.0319755	0.0320622	0.032609	0.0334556	0.0338824	0.0334359	0.0327741	0.0329952	0.0339022	0.0342448	0.034032	0.0337543	0.0328644	0.03168	0.0321118	0.0350221	0.0368849	0.0356068	0.0341908	0.0340537	0.0346841	0.034818	0.0344866	0.0351929	0.0366517	0.0368156	0.0356157	0.0351669	0.0365564	0.0363843	0.0346865	0.0349868	0.0367272	0.0362457	0.0344742	0.0338083	0.0347169
WS	SAP	Lower	N	3	0.0250654	0.0250934	0.0251792	0.0254585	0.0257749	0.0258544	0.0256735	0.0255636	0.0255911	0.0255996	0.0259121	0.0265972	0.0269843	0.0266476	0.0261347	0.0263952	0.0272931	0.0277647	0.0277281	0.0274031	0.0263533	0.0252619	0.0260347	0.0291008	0.0306985	0.0293303	0.0281046	0.028077	0.0287386	0.0289735	0.0287021	0.029434	0.031102	0.0315003	0.0302032	0.0295397	0.030848	0.0305482	0.0287191	0.0291323	0.0311369	0.030625	0.0286642	0.0280942	0.0294555
WS	SAP	Lower	N	3	0.0230161	0.0230803	0.0232974	0.0236424	0.0240421	0.0242975	0.0241224	0.0237667	0.0236561	0.0237166	0.024085	0.0249559	0.0256354	0.0253369	0.0246832	0.0249448	0.0258669	0.0261089	0.0258473	0.0256779	0.0248884	0.0237722	0.0243736	0.0274306	0.029277	0.0281128	0.0269447	0.0269569	0.0276717	0.0279091	0.0276551	0.0284738	0.0301125	0.0303264	0.0290194	0.028672	0.030361	0.02999	0.0279782	0.0285012	0.0307653	0.0302583	0.0279811	0.0270893	0.0284538
WS	SAP	Lower	N	3	0.0341577	0.0339896	0.0339366	0.0342608	0.0347755	0.0349625	0.0345794	0.0341571	0.0341386	0.0343713	0.0349354	0.0358478	0.0362955	0.0357062	0.0350483	0.0355025	0.0364872	0.0368077	0.0367395	0.0363403	0.0349637	0.0338834	0.0353516	0.0390509	0.0403172	0.0384493	0.0371561	0.0372621	0.0380393	0.0382635	0.0381728	0.039357	0.0410706	0.040857	0.0393532	0.0393398	0.0407723	0.0394794	0.0375651	0.0388661	0.0413537	0.0402594	0.0376555	0.0370091	0.0386128
WS	SAP	Lower	N	3	0.0126003	0.0125339	0.0123356	0.0125026	0.0130412	0.0133988	0.013212	0.013002	0.0131464	0.0133342	0.0138381	0.0149164	0.0156694	0.0153012	0.0145869	0.0148983	0.0159458	0.0163405	0.0162688	0.0160524	0.0148467	0.0135549	0.0147604	0.0188418	0.0208253	0.0190351	0.0176442	0.0179581	0.018918	0.0189858	0.018693	0.0199677	0.0220101	0.0220931	0.0205206	0.0202843	0.022205	0.0213548	0.0188941	0.0198376	0.0228884	0.0222996	0.019569	0.0186931	0.0204205
WS	SAP	Lower	N	3	0.0349847	0.0349445	0.0349682	0.0352217	0.0357199	0.0359511	0.035589	0.0352149	0.0351693	0.0353113	0.0360479	0.0373708	0.0380208	0.0372847	0.0364485	0.0368689	0.0378061	0.0380113	0.0379422	0.0376316	0.0362185	0.0350831	0.0367143	0.0406291	0.0418081	0.0398268	0.0385974	0.0387834	0.0394917	0.0394703	0.0393459	0.0408923	0.0429554	0.0428335	0.0413766	0.0415142	0.043137	0.0418433	0.0399253	0.0412556	0.043445	0.0419819	0.0395116	0.0393056	0.0412323
WS	SAP	Lower	N	3	0.0157072	0.0156464	0.0156581	0.0160583	0.0167098	0.0169979	0.0165982	0.0161892	0.0163461	0.0167736	0.0174675	0.0185098	0.0190897	0.0184658	0.0176	0.0181026	0.0195054	0.0201418	0.0202161	0.0199805	0.018503	0.0169922	0.0183131	0.0227145	0.0248673	0.0230817	0.0216086	0.0217727	0.0227193	0.0229348	0.0228119	0.0243459	0.0266822	0.0268043	0.0251181	0.0249043	0.0268808	0.0259561	0.0236006	0.0248272	0.0277714	0.0265052	0.0234025	0.0227228	0.0247747
WS	SAP	Lower	N	3	0.0118996	0.0119846	0.0120934	0.0123826	0.012818	0.0129775	0.0126183	0.0123846	0.0126206	0.0129582	0.0137021	0.0150731	0.0159718	0.0154369	0.014525	0.0149571	0.0162698	0.0167719	0.0167209	0.0164516	0.01502	0.0136061	0.0151262	0.0198635	0.0221436	0.0200766	0.0183906	0.018747	0.0200723	0.0203402	0.0199564	0.0213548	0.023798	0.0239412	0.0220252	0.0216551	0.0238427	0.0230403	0.0206117	0.0220901	0.0255087	0.0243	0.0208864	0.019916	0.0220812
WS	SAP	Upper	N	3	0.0277425	0.0276916	0.0277486	0.0279546	0.0281237	0.0280408	0.0277382	0.0274435	0.0273792	0.0274186	0.0273597	0.027329	0.0274183	0.0274606	0.0272704	0.0270398	0.0270077	0.0269236	0.0267335	0.0268068	0.0268987	0.0263851	0.025608	0.0258258	0.0269493	0.0270983	0.0264967	0.0260321	0.0260719	0.0263741	0.0261307	0.0257036	0.0260503	0.0265525	0.02595	0.0249049	0.0254792	0.0264719	0.0255038	0.0244231	0.0249752	0.0259033	0.0257938	0.0252359	0.0251087
WS	SAP	Upper	N	3	0.0201217	0.020165	0.0202554	0.0203481	0.0204504	0.0204955	0.0203432	0.0200536	0.0199089	0.0198901	0.0197772	0.0196512	0.0196687	0.0197202	0.0195735	0.0193829	0.0193912	0.0193599	0.0192543	0.0193878	0.019426	0.0186882	0.017592	0.0177072	0.0189834	0.0191278	0.0184912	0.0181716	0.0183404	0.0185419	0.0181085	0.0174872	0.0175895	0.0180225	0.0176119	0.0168906	0.0178769	0.0189839	0.0178401	0.0166914	0.0173923	0.0184748	0.0182301	0.0171401	0.0165028
WS	SAP	Upper	N	3	0.023795	0.0237603	0.0238559	0.0239775	0.0240934	0.0241758	0.0240933	0.0238814	0.0237552	0.023695	0.0235521	0.0233909	0.0233488	0.0232978	0.0229994	0.0227288	0.0227974	0.0228179	0.0226458	0.0226962	0.0227282	0.0220954	0.0211095	0.0211184	0.0222752	0.022528	0.0219611	0.0216988	0.0220192	0.0223467	0.0220054	0.0214546	0.0215115	0.0218214	0.0212025	0.0200069	0.0205739	0.0219488	0.021013	0.0195249	0.0199067	0.0212082	0.0213076	0.0204839	0.019949
WS	SAP	Upper	N	3	0.0188912	0.0188568	0.018853	0.0189584	0.0191466	0.0192681	0.0191359	0.018824	0.018589	0.0184733	0.0184425	0.0185576	0.0187522	0.0187538	0.0184221	0.0181403	0.0181749	0.0181534	0.0180546	0.0181699	0.0180768	0.0173743	0.0166586	0.0170233	0.0180336	0.0180223	0.0175271	0.0173641	0.017617	0.0178529	0.0175398	0.0172023	0.0175039	0.0178342	0.0172472	0.0163892	0.0171554	0.0181705	0.0171331	0.0159893	0.0164573	0.0172793	0.0171454	0.0165852	0.0162961
WS	SAP	Upper	N	3	0.0263081	0.026361	0.0264684	0.026553	0.0266568	0.0266569	0.0263279	0.0258825	0.025729	0.0258386	0.0259919	0.0261489	0.0262696	0.0261888	0.0258742	0.0256959	0.0257922	0.0256866	0.0254397	0.0255085	0.0253919	0.0245859	0.023839	0.0244117	0.025735	0.0257022	0.0248111	0.0242244	0.0243767	0.0247637	0.0245023	0.0240426	0.0242981	0.0248393	0.0244508	0.0236462	0.0245366	0.0256116	0.0244642	0.023326	0.0239021	0.0245523	0.0239231	0.0228341	0.0225141
WS	SAP	Upper	N	3	0.0245986	0.0246362	0.0246316	0.0245945	0.0246307	0.0247183	0.0246815	0.0245813	0.0245572	0.0245152	0.0245186	0.0246731	0.0247467	0.024508	0.0241193	0.024056	0.0244058	0.0246115	0.0245316	0.0244944	0.0242687	0.0234808	0.0227421	0.0232997	0.0244711	0.024186	0.0233149	0.0230771	0.0234721	0.0237593	0.0233376	0.0228394	0.023228	0.0239798	0.0236055	0.02262	0.023236	0.0241335	0.0230562	0.0220664	0.0226789	0.0233825	0.0229762	0.0221688	0.0219149
WS	SAP	Upper	N	3	0.028809	0.0287404	0.028745	0.0288401	0.0289829	0.0290063	0.028739	0.0284162	0.0283136	0.0283071	0.0284072	0.0286984	0.028847	0.0285754	0.0280949	0.0279087	0.0281578	0.0282994	0.0281915	0.0281705	0.0279273	0.0271337	0.0266069	0.027614	0.0289916	0.0285626	0.027618	0.0273617	0.0276537	0.0278518	0.027491	0.02724	0.0278092	0.0283711	0.0277558	0.0267989	0.0275446	0.0283609	0.0272063	0.0264087	0.0273254	0.0279082	0.0270387	0.0259171	0.0257998
WS	SAP	Upper	N	3	0.0226124	0.0227517	0.0228072	0.0228523	0.0229376	0.0229401	0.0227638	0.0224967	0.0222992	0.0222207	0.0222811	0.0224633	0.0225928	0.0224777	0.0221909	0.022171	0.0224882	0.0225325	0.0223062	0.0223549	0.0222814	0.0215104	0.0208923	0.0218104	0.0232514	0.0231152	0.022402	0.0220812	0.0222025	0.0224397	0.0223668	0.02246	0.0230884	0.0234055	0.0226298	0.0217071	0.0225368	0.0233177	0.0221944	0.0215577	0.0224248	0.0228036	0.0220706	0.0212538	0.0211922
WS	SAP	Upper	N	3	0.0229978	0.0228974	0.0228716	0.0230539	0.0232794	0.0233227	0.0231387	0.0229486	0.0229482	0.0229739	0.0229937	0.0232023	0.0233925	0.0231737	0.022798	0.0229346	0.0234285	0.0234716	0.0232369	0.0231658	0.0227807	0.022042	0.0220881	0.0237767	0.0251995	0.0245784	0.0235439	0.0231703	0.0234369	0.0236557	0.0234739	0.0237165	0.024606	0.0249477	0.0240704	0.023304	0.0243879	0.0249364	0.0235683	0.0230627	0.0241838	0.0244892	0.0235144	0.0227535	0.0230434
WS	SAP	Upper	N	3	0.016501	0.016555	0.0166868	0.0169649	0.0173039	0.0174436	0.0171494	0.0166917	0.0165825	0.0168121	0.0172301	0.01778	0.018048	0.0177075	0.0171853	0.0172515	0.0177977	0.0179644	0.0178533	0.017883	0.0174956	0.0165805	0.0164104	0.0180941	0.0196845	0.0191228	0.0181392	0.017944	0.0184276	0.0187116	0.0184867	0.0188265	0.0198622	0.0200978	0.0190939	0.0184117	0.019552	0.0199159	0.0185237	0.0184567	0.0201322	0.020241	0.0187085	0.0177974	0.0184091
WS	SLM	Lower	H	1	0.0282962	0.0283538	0.0284846	0.0285712	0.0285323	0.0284774	0.0284385	0.0283608	0.028279	0.0280208	0.0274185	0.026796	0.0266788	0.0269999	0.0271313	0.0268997	0.02662	0.026428	0.0264303	0.0268793	0.0272877	0.0266341	0.0251234	0.0246165	0.0258607	0.0261607	0.0253788	0.0250098	0.0252282	0.0252899	0.0246443	0.0238427	0.0239744	0.0247859	0.0246267	0.0235209	0.0239193	0.0252792	0.0243615	0.0227365	0.0231415	0.0247298	0.0246944	0.0232339	0.0220937
WS	SLM	Lower	H	1	0.0367884	0.0368254	0.0368877	0.0367476	0.0364399	0.0363862	0.0365852	0.0365458	0.0362044	0.0358075	0.0353619	0.0349583	0.0349193	0.0351406	0.0351141	0.0347764	0.034477	0.0342765	0.0340877	0.0343482	0.0349899	0.034735	0.0332957	0.0323608	0.0330893	0.0334283	0.0328684	0.0323468	0.0321892	0.0320749	0.0313478	0.0303782	0.0304386	0.0314789	0.0316407	0.0305536	0.0305003	0.0316257	0.0308257	0.0290261	0.0289686	0.0306529	0.0313041	0.0304401	0.0293774
WS	SLM	Lower	H	1	0.028295	0.0283531	0.0283898	0.0282907	0.0280984	0.0279699	0.0279096	0.027784	0.0276978	0.0276234	0.027285	0.0268751	0.0268426	0.0270478	0.0270007	0.0266607	0.0262871	0.0259159	0.0257214	0.0261989	0.0269367	0.0266797	0.025344	0.0245553	0.0252835	0.0254813	0.0249173	0.0246115	0.0246948	0.024843	0.0244467	0.0236954	0.0236448	0.0242486	0.0238838	0.0224599	0.0226457	0.0242413	0.0234914	0.0216229	0.0216764	0.023425	0.0238775	0.022706	0.021492
WS	SLM	Lower	H	1	0.0562363	0.0563077	0.0563189	0.0561014	0.055736	0.0556369	0.0557684	0.0557331	0.055537	0.0551904	0.054502	0.0537189	0.0533833	0.0535088	0.0536292	0.0535145	0.0532605	0.0529522	0.0527243	0.0529026	0.053289	0.0531224	0.0522971	0.0516688	0.0518692	0.0518093	0.0512602	0.0509196	0.0509177	0.0508215	0.0502189	0.0494128	0.0491951	0.0495939	0.0496216	0.0489653	0.0487098	0.0492065	0.0489736	0.0483133	0.0484083	0.0490566	0.048976	0.0480756	0.0471962
WS	SLM	Lower	H	1	0.0332383	0.033388	0.0335357	0.0333354	0.0328604	0.0326709	0.0327441	0.0326857	0.0325512	0.0324345	0.0321462	0.0317357	0.0316272	0.0318295	0.0318198	0.0315097	0.0312548	0.0311279	0.0310794	0.0313935	0.0318412	0.0314311	0.0301085	0.0294022	0.030096	0.0301982	0.0296084	0.0293373	0.0295081	0.0296476	0.0289931	0.0279056	0.0277771	0.0286217	0.0286536	0.0276939	0.0279303	0.0290873	0.0283855	0.027068	0.027384	0.0286724	0.0287516	0.0277499	0.0269367
WS	SLM	Lower	H	1	0.0243173	0.0244262	0.0245417	0.0244766	0.0242707	0.0242157	0.0243599	0.0244326	0.0243311	0.0239651	0.0233444	0.0228682	0.0228548	0.0230657	0.0230858	0.022946	0.022881	0.0227792	0.0226775	0.0230799	0.0236575	0.0232664	0.0219699	0.0213494	0.0220882	0.0221405	0.021425	0.0210412	0.0211604	0.0213532	0.0209427	0.0200903	0.01992	0.0205705	0.0204836	0.0195942	0.0201534	0.0214281	0.0205207	0.0190364	0.01932	0.0206517	0.0208031	0.019778	0.0188308
WS	SLM	Lower	H	1	0.0232717	0.0235744	0.0238014	0.0236761	0.0233129	0.0231914	0.0232941	0.0231885	0.0229669	0.0227928	0.0224965	0.0221806	0.0221704	0.0223865	0.0224398	0.022278	0.0221406	0.0219888	0.0218441	0.0222071	0.0227146	0.0221219	0.0205913	0.0199787	0.0209805	0.0212501	0.0207657	0.0206685	0.0209835	0.0211322	0.0203993	0.0192004	0.0189391	0.0196846	0.0196725	0.0187222	0.0191553	0.0205084	0.0196962	0.0181967	0.0186067	0.0201172	0.0201225	0.0188466	0.0179252
WS	SLM	Lower	H	1	0.0373711	0.0375898	0.0377787	0.0377339	0.0374459	0.0372144	0.0372199	0.0372846	0.0372469	0.0370609	0.0367451	0.0364567	0.0363594	0.0362976	0.0360707	0.0358364	0.0357658	0.0356922	0.0354908	0.0354754	0.0356848	0.035443	0.0346177	0.0341442	0.0344986	0.0345161	0.0341424	0.0339369	0.0339483	0.0339169	0.0334237	0.0326307	0.0323964	0.0329343	0.0330496	0.0324381	0.0326516	0.0335639	0.0330536	0.0319116	0.0318585	0.0326158	0.032583	0.0318245	0.0313309
WS	SLM	Lower	H	1	0.0243805	0.0244733	0.0243727	0.024137	0.0239557	0.0240168	0.0241667	0.0241278	0.0239894	0.0238073	0.0234327	0.0230475	0.0230447	0.0233014	0.0232923	0.0230119	0.0228478	0.0227997	0.0228175	0.0231483	0.0234724	0.0229818	0.0218739	0.0217402	0.0228112	0.022682	0.0217499	0.0213662	0.0216504	0.0219724	0.0215887	0.0209223	0.0210222	0.0216878	0.0215711	0.0208926	0.0216991	0.0227644	0.0215542	0.0201337	0.0207849	0.0221127	0.0218916	0.0208138	0.0204078
WS	SLM	Lower	H	1	0.0442856	0.0444027	0.0445195	0.044359	0.0439928	0.0439548	0.0442403	0.0443334	0.0442351	0.0440694	0.0436658	0.0431644	0.0429514	0.0429505	0.0428335	0.0426641	0.0425822	0.0424822	0.0424938	0.0428197	0.0429979	0.0425088	0.041709	0.0415612	0.0420814	0.0419356	0.041412	0.041215	0.0412243	0.0411123	0.0407613	0.0403879	0.0403759	0.0406199	0.040415	0.0398499	0.0402186	0.0409591	0.0403085	0.0392796	0.0393073	0.0398824	0.0396575	0.0389344	0.0387539
WS	SLM	Upper	H	1	0.0144413	0.0144842	0.0144765	0.0143349	0.0140937	0.0140885	0.0142329	0.0142168	0.0141563	0.0140983	0.013916	0.0137159	0.013696	0.0137466	0.0136098	0.0134789	0.0136058	0.0136397	0.0135337	0.0137739	0.0139775	0.0134416	0.0126769	0.0129788	0.0140164	0.0138793	0.0132436	0.0130963	0.0133404	0.0134149	0.0128181	0.0122091	0.0126644	0.0135487	0.0131832	0.0121363	0.0128472	0.0139939	0.0130004	0.0120283	0.0128583	0.0138814	0.0134857	0.0123579	0.0118821
WS	SLM	Upper	H	1	0.0211181	0.0211774	0.0212796	0.0213669	0.0214033	0.021473	0.0215079	0.0214131	0.021325	0.0212258	0.0209804	0.0207533	0.0207896	0.020848	0.0206214	0.0204374	0.0205744	0.0206801	0.0207344	0.0211323	0.0213562	0.0206738	0.0197583	0.0201931	0.0215105	0.0212271	0.0201275	0.019658	0.0199735	0.0203148	0.0199027	0.0193206	0.0196415	0.0204622	0.0202778	0.0194183	0.0199983	0.0208499	0.0197566	0.0187589	0.019576	0.0205807	0.0201229	0.0189686	0.0184725
WS	SLM	Upper	H	1	0.0279608	0.0280988	0.0281595	0.0281663	0.0281363	0.0280742	0.0279546	0.0278778	0.0279326	0.0279444	0.0277991	0.0276658	0.0276641	0.0276188	0.0274562	0.0274291	0.0275557	0.0274506	0.0272705	0.0274942	0.0276056	0.0269855	0.026302	0.0267473	0.0278041	0.0276517	0.026933	0.0266462	0.0267525	0.0266867	0.0262423	0.0259354	0.0262144	0.0267132	0.0265522	0.0259516	0.0262158	0.0264792	0.0255358	0.0249537	0.0257045	0.0262649	0.0257564	0.025057	0.0251814
WS	SLM	Upper	H	1	0.0240974	0.0242866	0.0243449	0.024211	0.0240749	0.0242135	0.0243881	0.0242914	0.0241505	0.0240512	0.0238677	0.0237757	0.023977	0.0241386	0.0238455	0.0234919	0.0235593	0.0237327	0.0238675	0.0242469	0.0243544	0.0235424	0.0226195	0.0233854	0.0251811	0.0251214	0.024144	0.0237085	0.023849	0.0239302	0.0234085	0.0229512	0.0235078	0.0244917	0.0244038	0.0236635	0.0242227	0.0246041	0.0231445	0.022448	0.0239525	0.0248935	0.0238347	0.0225003	0.0225284
WS	SLM	Upper	H	1	0.0151615	0.0153973	0.0153877	0.0152383	0.0151893	0.015251	0.0152132	0.0151004	0.015051	0.0149547	0.0148667	0.0150196	0.0153233	0.0153699	0.0151319	0.0151285	0.0153796	0.0152956	0.015144	0.015519	0.0157065	0.015036	0.0145626	0.0157766	0.0173248	0.0168517	0.0158569	0.0156254	0.015942	0.0160217	0.0155443	0.0154366	0.0162722	0.0169378	0.0163922	0.0157063	0.0168529	0.0175418	0.0159669	0.0152041	0.0166865	0.0175074	0.0164314	0.0152207	0.0153374
WS	SLM	Upper	H	1	0.0477323	0.0477734	0.0478558	0.0478137	0.0476205	0.0476267	0.0478534	0.0479982	0.047989	0.0478978	0.0478066	0.0478117	0.0478859	0.0478338	0.0477538	0.0478927	0.0479725	0.0476714	0.0474066	0.0474725	0.0473623	0.0469563	0.0470452	0.0480203	0.0484481	0.0476064	0.0469411	0.047114	0.0476249	0.0476028	0.0471486	0.047091	0.0475224	0.047705	0.0472771	0.0468283	0.0469874	0.0467974	0.0462104	0.0465448	0.0475241	0.0473472	0.0464815	0.0461262	0.0465834
WS	SLM	Upper	H	1	0.0275063	0.027537	0.0275741	0.0276433	0.0276402	0.0276952	0.027751	0.0276687	0.027573	0.0274391	0.027276	0.0273256	0.0275785	0.0276136	0.0273776	0.0274418	0.0278896	0.0281108	0.0281925	0.0285238	0.0284556	0.027645	0.0273116	0.0288045	0.0303611	0.0296509	0.0285183	0.0282767	0.0286214	0.0287473	0.0282714	0.0280857	0.0289366	0.0298317	0.0295617	0.0290055	0.0297139	0.0296794	0.0281116	0.0279321	0.0298244	0.0304281	0.0291042	0.0278851	0.0279315
WS	SLM	Upper	H	1	0.0224881	0.022602	0.0227018	0.0228318	0.0229723	0.0230752	0.0230461	0.0230116	0.0231526	0.0233335	0.0234689	0.0236195	0.0236249	0.0233146	0.0231482	0.023554	0.0239831	0.0239316	0.0238733	0.0239301	0.0235748	0.0230551	0.0234406	0.0250984	0.0259499	0.0250916	0.0244269	0.0245514	0.0248883	0.024667	0.0241011	0.0243098	0.0254286	0.0260808	0.0256082	0.0252807	0.0259904	0.0255586	0.0242834	0.0246716	0.0261845	0.0257551	0.0241707	0.0235329	0.0244046
WS	SLM	Upper	H	1	0.0242229	0.0243595	0.0243537	0.0242688	0.0241552	0.0241474	0.0242039	0.0243215	0.0245282	0.0245821	0.0245527	0.0247493	0.025014	0.0248767	0.0245138	0.0247053	0.0253899	0.0256643	0.025554	0.0255421	0.0251728	0.0242921	0.0242575	0.0263449	0.0281651	0.0272414	0.0258973	0.0256855	0.0261905	0.0263018	0.0259495	0.0263501	0.0276605	0.0281351	0.0270481	0.0261343	0.027179	0.0275492	0.0261671	0.0261885	0.0280415	0.0282518	0.0267095	0.0256962	0.0263113
WS	SLM	Upper	H	1	0.0222819	0.0224364	0.0223767	0.0222339	0.0220953	0.0221953	0.0225102	0.0227693	0.022846	0.0226491	0.0224416	0.0227019	0.0232369	0.0232296	0.0227797	0.0229092	0.0235554	0.0237156	0.0236142	0.0237527	0.0233978	0.022553	0.0228411	0.0252319	0.02681	0.0255391	0.0241915	0.0241797	0.024895	0.0250171	0.0244594	0.0247974	0.0263578	0.0270148	0.0259584	0.0253577	0.0267942	0.0268014	0.0249669	0.0250692	0.0271438	0.0270749	0.0251322	0.0241087	0.0250327
WS	SLM	Lower	M	1	0.0262677	0.026042	0.025789	0.0256138	0.0254778	0.0255065	0.0256267	0.025535	0.0254092	0.0253145	0.0249546	0.0244756	0.024331	0.0245469	0.0246274	0.0243414	0.0239632	0.023722	0.0237009	0.0241051	0.0246086	0.0241672	0.0226459	0.0215627	0.0221349	0.0225982	0.0222795	0.0218618	0.0218463	0.0222109	0.0219833	0.0210442	0.0204738	0.0205861	0.0203754	0.019752	0.0202478	0.0212857	0.0206134	0.0194077	0.0197168	0.0210634	0.0213039	0.0204551	0.019677
WS	SLM	Lower	M	1	0.03164	0.0317012	0.0317199	0.0315032	0.0311589	0.0310739	0.0311977	0.0311508	0.0310149	0.0307411	0.0300941	0.0295057	0.0295572	0.0299496	0.0299092	0.0294504	0.0291892	0.0292173	0.0292668	0.0294544	0.0296254	0.0289701	0.0273189	0.02618	0.0269284	0.0274732	0.0269865	0.0265061	0.0267036	0.0272635	0.0269131	0.0256382	0.0249124	0.0252352	0.0251191	0.024191	0.0246874	0.0263102	0.0256161	0.0238538	0.0240201	0.0256721	0.025746	0.0242779	0.0230575
WS	SLM	Lower	M	1	0.0286415	0.0286196	0.0284504	0.0281596	0.0278977	0.0278442	0.0278838	0.0277881	0.0277423	0.0276474	0.0271607	0.026602	0.0264778	0.0266094	0.0264393	0.0260024	0.0257721	0.0257401	0.0257823	0.0262727	0.0268775	0.0263608	0.024593	0.0233947	0.024301	0.0249643	0.0243669	0.023608	0.0235577	0.0240132	0.023695	0.0226462	0.0222219	0.0225819	0.022306	0.0212842	0.0218462	0.0234856	0.0225537	0.0204609	0.0205361	0.0224248	0.022809	0.0216263	0.0205257
WS	SLM	Lower	M	1	0.0182793	0.0181644	0.0178613	0.0176033	0.0174793	0.0175181	0.0175883	0.0174912	0.0174307	0.0173338	0.0168988	0.016517	0.0166682	0.0169871	0.0167871	0.0161579	0.015757	0.0156558	0.0156382	0.0160713	0.0166507	0.0161022	0.01436	0.0134041	0.014578	0.0152342	0.0146118	0.0139845	0.0140867	0.0144907	0.0139579	0.012828	0.0126681	0.0134108	0.0131256	0.0118173	0.0123365	0.0140879	0.0132441	0.0115441	0.0121246	0.013993	0.0140736	0.0127495	0.0117872
WS	SLM	Lower	M	1	0.0208808	0.020742	0.0206469	0.0204866	0.0203879	0.0204879	0.0205424	0.0204517	0.0205279	0.0205323	0.0200641	0.0195033	0.0193922	0.0196666	0.019718	0.0192988	0.0188884	0.018747	0.0187762	0.0192358	0.0197331	0.0190548	0.0171699	0.0159816	0.0169968	0.0178046	0.017437	0.0168991	0.0168865	0.0172988	0.0170185	0.0161024	0.0158524	0.0162049	0.0156836	0.0145353	0.0153642	0.0172387	0.01637	0.0144902	0.0147082	0.0163998	0.0165436	0.0151708	0.0140054
WS	SLM	Lower	M	1	0.0299955	0.0298656	0.0296001	0.0293515	0.0292296	0.0293515	0.0295899	0.029552	0.0293258	0.0290144	0.0284393	0.0279253	0.0279337	0.0282222	0.028154	0.0277038	0.0273917	0.0272281	0.0270411	0.0272679	0.0277215	0.0272436	0.0256612	0.0246476	0.0254487	0.025844	0.0251876	0.0245797	0.0247195	0.0253892	0.0252992	0.0243014	0.0236274	0.0237597	0.02351	0.0224858	0.0228232	0.024437	0.0238781	0.0222318	0.0223885	0.0238911	0.0240603	0.0230554	0.0221734
WS	SLM	Lower	M	1	0.0419258	0.0418396	0.0417395	0.0415434	0.0412868	0.0412586	0.041415	0.0413468	0.0411407	0.0408778	0.0403057	0.0396989	0.0396639	0.0401213	0.0402374	0.039644	0.0389576	0.0387503	0.0389107	0.039392	0.0398227	0.0391246	0.0371204	0.0356627	0.036544	0.0373705	0.0368919	0.0361193	0.0359592	0.0364083	0.036102	0.0347582	0.033939	0.0343667	0.0343528	0.0332101	0.033315	0.0349449	0.0343281	0.032337	0.0324627	0.0347624	0.0355177	0.034242	0.0326433
WS	SLM	Lower	M	1	0.0172477	0.0170852	0.016916	0.0167314	0.0165765	0.0166022	0.0166907	0.0165494	0.0163811	0.0162211	0.0158102	0.0154055	0.0154702	0.0158582	0.0158299	0.0152958	0.0149437	0.0148776	0.0148723	0.0153372	0.0159242	0.0152515	0.0133089	0.0122311	0.0134114	0.0140993	0.0135318	0.0130398	0.0133271	0.0137999	0.0130995	0.0117124	0.0114679	0.0123098	0.0121134	0.0106693	0.0108849	0.012794	0.0122571	0.0103595	0.0103697	0.0121389	0.0125166	0.0113235	0.0102155
WS	SLM	Lower	M	1	0.0246555	0.0246849	0.0245903	0.0243224	0.0240042	0.0238835	0.0240032	0.0240969	0.0240974	0.0238946	0.0233096	0.0226916	0.0226473	0.0230301	0.0229873	0.022369	0.0218227	0.0215933	0.0215608	0.0220482	0.0227628	0.0223402	0.0205099	0.0191353	0.0199406	0.0206852	0.0201994	0.0194481	0.0193928	0.0199464	0.019671	0.0184622	0.0179199	0.0184776	0.0183114	0.0169336	0.0169658	0.0186865	0.0181242	0.0161436	0.016137	0.0180732	0.0185502	0.0173499	0.0161372
WS	SLM	Lower	M	1	0.0295952	0.0295116	0.0293671	0.0291056	0.0289107	0.0289618	0.029099	0.0290967	0.0290815	0.0289327	0.0283486	0.0276762	0.0275514	0.0278568	0.027748	0.0271276	0.0267667	0.0267697	0.02677	0.0271209	0.027647	0.0270722	0.025165	0.0238563	0.0248466	0.0255987	0.0250472	0.0244233	0.0244955	0.0249845	0.0247279	0.0236912	0.0231436	0.0234343	0.0231875	0.0221507	0.0226994	0.0244634	0.023619	0.0214365	0.0213639	0.0232758	0.0236877	0.0223953	0.0211949
WS	SLM	Upper	M	1	0.0238723	0.0235516	0.0233554	0.0232169	0.0231864	0.0234127	0.023629	0.0235491	0.0234281	0.0232719	0.0229246	0.0227068	0.0228481	0.0230144	0.0228016	0.0224981	0.0226395	0.0229308	0.0229209	0.0229245	0.0229692	0.0223915	0.021251	0.0208923	0.0217748	0.0219368	0.0213942	0.0211309	0.021375	0.0216801	0.0212349	0.0205106	0.0206361	0.0211221	0.02055	0.0193253	0.019838	0.0213223	0.0206351	0.0195092	0.0203713	0.021723	0.0212381	0.0197954	0.0190593
WS	SLM	Upper	M	1	0.0264851	0.0263254	0.0262013	0.0260849	0.0260288	0.026113	0.0261992	0.0261118	0.0260362	0.0259333	0.0255983	0.0252737	0.0252257	0.0253171	0.0252826	0.0251725	0.0251341	0.0250388	0.0249496	0.0251879	0.0254112	0.0248814	0.023822	0.0235106	0.0242781	0.0243028	0.0235642	0.0230607	0.0233598	0.0241102	0.0240645	0.0233587	0.0231511	0.0233799	0.023059	0.022387	0.0229992	0.0239882	0.0230195	0.021709	0.0221807	0.0233972	0.0233323	0.0224225	0.021779
WS	SLM	Upper	M	1	0.0367529	0.0366029	0.0366409	0.0365713	0.0364133	0.0363574	0.0363462	0.0362594	0.0362106	0.0360712	0.0357228	0.0354925	0.0354793	0.035381	0.0350747	0.0347868	0.0347585	0.0348229	0.0347889	0.0349272	0.035123	0.0346524	0.0336039	0.0332051	0.0339502	0.0341798	0.0336179	0.033016	0.032913	0.0331792	0.0329323	0.0323064	0.0322738	0.0326293	0.0322168	0.0311915	0.0313637	0.0324364	0.0319162	0.0308242	0.031145	0.0322516	0.0322643	0.0313576	0.0305791
WS	SLM	Upper	M	1	0.021683	0.0216887	0.0216145	0.0214617	0.0212787	0.0212229	0.0213094	0.0213624	0.0214241	0.0213405	0.0209169	0.0204855	0.0204157	0.0206222	0.0207077	0.0206023	0.0205604	0.0205008	0.0204527	0.0207649	0.0209787	0.0203224	0.0191106	0.0186256	0.0193153	0.019493	0.019039	0.0187642	0.0189937	0.0194096	0.0191469	0.0184586	0.0184271	0.0188415	0.0183737	0.0172218	0.0175452	0.0188782	0.0183406	0.0172679	0.0178677	0.0190661	0.0188265	0.0177963	0.0172681
WS	SLM	Upper	M	1	0.0572001	0.0569561	0.0567521	0.0566161	0.0564477	0.0563523	0.0565105	0.056705	0.0567237	0.0564806	0.0559381	0.0553983	0.0552755	0.0554928	0.0555961	0.0554111	0.055072	0.0547875	0.0547222	0.0549072	0.0550434	0.054648	0.0537453	0.053099	0.0532701	0.0532885	0.0528577	0.0525681	0.0526988	0.05294	0.0528219	0.0524909	0.0523802	0.052439	0.0522435	0.0517115	0.0515194	0.0517734	0.0513918	0.0507144	0.0508313	0.0514431	0.0513336	0.0507208	0.0503928
WS	SLM	Upper	M	1	0.0131161	0.0130469	0.0129603	0.01285	0.0128113	0.0128716	0.0129032	0.0127909	0.0126963	0.0125658	0.0121937	0.0118791	0.0119784	0.0122218	0.0121529	0.0118858	0.0117577	0.0116733	0.0116256	0.0119731	0.0123057	0.0116811	0.0103485	0.00993697	0.011097	0.0115644	0.0109521	0.0103161	0.0103216	0.0107322	0.0105793	0.0100798	0.0101592	0.010455	0.00976521	0.00847883	0.00897696	0.0104456	0.00961564	0.00814265	0.00863308	0.0101693	0.0102481	0.00914682	0.0082948
WS	SLM	Upper	M	1	0.0243841	0.0243369	0.0241362	0.023892	0.0237098	0.0236845	0.0236376	0.0233427	0.0232002	0.0232755	0.0230744	0.022789	0.0228905	0.0231406	0.02304	0.0227434	0.0227478	0.0229121	0.0229426	0.0231142	0.0232106	0.0224258	0.0209652	0.0204346	0.0214572	0.0217559	0.0211081	0.0206393	0.0208433	0.0213368	0.0211511	0.0205782	0.0206239	0.0209831	0.0205034	0.0194325	0.0198424	0.0210678	0.0202331	0.018923	0.0195999	0.0211187	0.0210529	0.0199177	0.0190586
WS	SLM	Upper	M	1	0.0269416	0.0266644	0.0265523	0.0266105	0.0266956	0.0267462	0.0267072	0.0266051	0.0266078	0.0264204	0.0257985	0.0252643	0.0253032	0.0256175	0.025588	0.0252713	0.0251185	0.0250381	0.0249766	0.0253946	0.0258897	0.0253103	0.0238463	0.0233284	0.0244486	0.0247481	0.0240615	0.0236183	0.0237945	0.024106	0.0236733	0.0227906	0.0225361	0.0228628	0.0225415	0.0216615	0.0222898	0.0235905	0.0226635	0.0211372	0.0215901	0.0232427	0.0234042	0.0221964	0.0211518
WS	SLM	Upper	M	1	0.0170609	0.0168553	0.0166956	0.016606	0.0166626	0.0168797	0.0169926	0.0168228	0.0166558	0.0164437	0.0159346	0.0155387	0.0157497	0.0162268	0.016199	0.0156955	0.0153465	0.0152705	0.0153423	0.0157482	0.0161019	0.0154811	0.0140209	0.0134471	0.0145654	0.0149432	0.014261	0.0137149	0.0139449	0.0146323	0.0144666	0.0134968	0.0130874	0.0133956	0.012991	0.0118761	0.0125131	0.0142483	0.0135408	0.0120306	0.0125122	0.0140382	0.0139836	0.0127047	0.0118688
WS	SLM	Upper	M	1	0.0224693	0.0224437	0.0222871	0.0220569	0.0220222	0.0222522	0.0223273	0.0220622	0.0219196	0.021883	0.0215774	0.02119	0.0210172	0.0210532	0.0209944	0.0207212	0.0205529	0.0205214	0.0205399	0.0209508	0.0214651	0.0210369	0.0196236	0.0187727	0.0195408	0.0198898	0.0191974	0.0185593	0.0187785	0.0193465	0.0189216	0.0179426	0.0179205	0.0186407	0.0184333	0.0173555	0.0177491	0.0191952	0.0184534	0.0167994	0.0169189	0.0184511	0.0187623	0.0177198	0.0167553
WS	SLM	Lower	N	1	0.0221931	0.0221272	0.0221559	0.022043	0.0218459	0.0218439	0.0218478	0.0215509	0.0213219	0.021317	0.0210005	0.0204343	0.0203298	0.0207046	0.0207351	0.0201358	0.0195551	0.0193643	0.0194292	0.0200519	0.020884	0.0205023	0.0186483	0.0171811	0.0178756	0.0185638	0.0182307	0.0178588	0.0179275	0.0181613	0.0176296	0.0164034	0.0159061	0.016468	0.0162743	0.0149988	0.0153591	0.0172835	0.0167534	0.0147413	0.0143482	0.0158901	0.0164107	0.0152701	0.0138755
WS	SLM	Lower	N	1	0.0396024	0.0395299	0.0393757	0.0389974	0.0385357	0.0383383	0.0384136	0.0384296	0.0384247	0.0384753	0.038182	0.0375675	0.0372944	0.0375662	0.0376916	0.0371602	0.0364931	0.0362376	0.0361499	0.0363538	0.0368929	0.03665	0.0349261	0.0330326	0.0333051	0.0342978	0.0343218	0.0339162	0.0336411	0.0334659	0.0327374	0.0314565	0.0307908	0.0312561	0.0313667	0.030249	0.0299702	0.0316822	0.0318497	0.0302326	0.0295045	0.0307641	0.0314369	0.0305106	0.0289872
WS	SLM	Lower	N	1	0.0234933	0.0235003	0.0236035	0.0234682	0.0231154	0.0230067	0.0231765	0.0231471	0.0229581	0.0227008	0.0220376	0.0212718	0.0211757	0.0216901	0.0218205	0.021144	0.0205536	0.0205404	0.0205412	0.0208401	0.0215628	0.0212076	0.019156	0.0175128	0.018566	0.0196259	0.0192279	0.0185216	0.0182887	0.0183992	0.0177513	0.0164033	0.0159319	0.0166358	0.0165181	0.0150422	0.0152396	0.0176195	0.0174021	0.0150834	0.0142101	0.0157227	0.0163572	0.015172	0.0138153
WS	SLM	Lower	N	1	0.0303496	0.0303855	0.0305063	0.0302634	0.0297904	0.0296787	0.029872	0.0298541	0.0297249	0.0295384	0.0289438	0.0282504	0.028221	0.0287822	0.0288573	0.0280069	0.0271877	0.0269795	0.0269512	0.0273742	0.0282069	0.0278665	0.0256584	0.0236138	0.0243438	0.0254472	0.0252191	0.0246448	0.0245357	0.0247857	0.0241326	0.0226251	0.0220982	0.0229547	0.0230316	0.0216895	0.0217772	0.0238111	0.0234244	0.0211867	0.0204565	0.0220101	0.0227498	0.0216742	0.02014
WS	SLM	Lower	N	1	0.0353172	0.035209	0.0351548	0.0348843	0.034511	0.0344632	0.0345768	0.034399	0.0341761	0.0341427	0.033849	0.0332757	0.0331117	0.0334091	0.0332615	0.0323755	0.0315859	0.0313488	0.0312703	0.0315972	0.0324609	0.0324544	0.030616	0.0284678	0.02875	0.0298661	0.0298807	0.0293904	0.0291226	0.0290426	0.0283553	0.0270716	0.0264643	0.0269798	0.0269372	0.0256945	0.0256756	0.0275624	0.0274557	0.0254347	0.024473	0.0259138	0.0269243	0.0262069	0.0248664
WS	SLM	Lower	N	1	0.038257	0.0382841	0.0382447	0.0379418	0.0375505	0.0374608	0.037532	0.0372837	0.0370044	0.0369301	0.0365522	0.0359639	0.0358345	0.0360587	0.0358653	0.0350303	0.0342626	0.0340326	0.0339926	0.0344032	0.0353483	0.0351921	0.0329282	0.0304817	0.0309428	0.0321996	0.0322192	0.0318095	0.0315387	0.0314092	0.0307219	0.0294249	0.0288813	0.0294705	0.0292299	0.0275324	0.0274727	0.0299406	0.0299126	0.0274502	0.0263316	0.0281005	0.0291355	0.0281168	0.0265914
WS	SLM	Lower	N	1	0.0369511	0.0370224	0.0369208	0.0365158	0.0360787	0.0359291	0.0359565	0.0357852	0.0355317	0.035356	0.0348448	0.0341223	0.034019	0.0345004	0.034507	0.0336791	0.0328347	0.0324518	0.0322694	0.0327202	0.0337972	0.0337707	0.0316354	0.0291485	0.0294011	0.0306266	0.0307352	0.0303761	0.03022	0.0302651	0.0295262	0.0279218	0.0270361	0.0274178	0.0272487	0.0257414	0.0255345	0.027841	0.0280188	0.0257059	0.0244912	0.0262233	0.0274599	0.0266039	0.0249263
WS	SLM	Lower	N	1	0.0226248	0.0224243	0.0222108	0.021932	0.0217633	0.0219315	0.0220988	0.0217462	0.0212275	0.0209899	0.0206024	0.0199376	0.01972	0.0201569	0.0202988	0.0195757	0.0187577	0.0184711	0.0184342	0.0190196	0.0201805	0.0200244	0.0176241	0.0151342	0.0157184	0.0170719	0.017008	0.0163699	0.0160196	0.0160274	0.0152878	0.0136214	0.0128113	0.0136949	0.0141409	0.0130403	0.0129512	0.0149965	0.0149186	0.0125303	0.0112412	0.0128138	0.0139008	0.0129463	0.0113366
WS	SLM	Lower	N	1	0.0308194	0.03085	0.0308731	0.0304772	0.029749	0.0293297	0.0293625	0.0293356	0.0292366	0.0292103	0.0287916	0.0279855	0.0276082	0.027854	0.0277871	0.0269329	0.0261709	0.0260935	0.0261526	0.0265088	0.0273806	0.027266	0.0250452	0.0224089	0.0225526	0.0237372	0.0237507	0.023144	0.0227955	0.0229946	0.0224912	0.0208503	0.0198504	0.0204622	0.0206239	0.0192852	0.0192989	0.0217581	0.0218036	0.0193255	0.0180915	0.0196941	0.0205595	0.0194412	0.0178094
WS	SLM	Lower	N	1	0.0202766	0.0202871	0.0202162	0.0198069	0.0193796	0.0193215	0.0194561	0.0193703	0.0192384	0.0191671	0.0186139	0.0176895	0.0173826	0.0179366	0.0181838	0.0173372	0.016232	0.0157601	0.0157359	0.0163981	0.017675	0.0176486	0.0151421	0.012282	0.0126911	0.0141519	0.0141903	0.0135591	0.0131657	0.0132423	0.0126224	0.0110039	0.0102446	0.0111136	0.0112945	0.00964598	0.00904797	0.0112626	0.0114988	0.0090823	0.00769691	0.00957453	0.0111713	0.0104274	0.00845513
WS	SLM	Upper	N	1	0.0283042	0.0284925	0.0284833	0.0280354	0.0275043	0.0274092	0.0274872	0.0271821	0.0268764	0.0267468	0.0261088	0.0251659	0.0250417	0.0257932	0.0259874	0.0249467	0.0237819	0.0233343	0.0232862	0.0240245	0.0254218	0.0253206	0.0226181	0.0196707	0.0201673	0.0215956	0.0213931	0.0205327	0.0201646	0.0205064	0.0200456	0.0182416	0.0170779	0.0177512	0.0179898	0.0164695	0.0164145	0.0191742	0.0191889	0.0164389	0.0152559	0.0172948	0.0185245	0.0173292	0.0153317
WS	SLM	Upper	N	1	0.0374039	0.0375804	0.0376649	0.0373163	0.0366741	0.0363728	0.0364917	0.0364581	0.036296	0.0361807	0.0356473	0.0346856	0.0341442	0.0344246	0.0345295	0.0335934	0.0324722	0.0321792	0.0322965	0.032885	0.0341551	0.0342439	0.031643	0.0283337	0.0284527	0.030125	0.0303871	0.0297119	0.0291503	0.0291771	0.0285597	0.0267723	0.025658	0.0262973	0.0265514	0.0250905	0.0247702	0.0272298	0.0273525	0.0246834	0.0233735	0.0254497	0.0268885	0.0259002	0.0239284
WS	SLM	Upper	N	1	0.013623	0.0135671	0.0135077	0.0131743	0.0127531	0.0127014	0.0128558	0.0127066	0.0124665	0.0122607	0.0115653	0.0106278	0.0104934	0.0112009	0.0113658	0.0103203	0.00920538	0.00886952	0.00883263	0.00946014	0.0108329	0.0107789	0.00802711	0.00499014	0.00552944	0.00703961	0.00701747	0.00649268	0.00623036	0.00634155	0.00567072	0.00372911	0.00249037	0.0032785	0.00364183	0.00201965	0.00178633	0.00462208	0.00471119	0.00185963	0.000736016	0.00315715	0.00456591	0.00319953	0.000787609
WS	SLM	Upper	N	1	0.0313877	0.031479	0.0315178	0.0311699	0.0306294	0.0303676	0.0303575	0.0301555	0.029977	0.0299577	0.0293511	0.0282507	0.0278953	0.0284961	0.0286618	0.027663	0.026539	0.0260988	0.0259409	0.0265614	0.0280227	0.0279619	0.0250813	0.0218487	0.0222736	0.0239374	0.0240861	0.0234675	0.0230165	0.0230975	0.0224244	0.020423	0.0191924	0.0199583	0.0201987	0.0184958	0.0181688	0.020978	0.0211044	0.0180314	0.016459	0.0187794	0.0204373	0.0194008	0.0174522
WS	SLM	Upper	N	1	0.0220295	0.0220229	0.0220684	0.0218689	0.0214925	0.0213195	0.0213	0.0210756	0.020924	0.020851	0.020163	0.0191244	0.018881	0.0195937	0.0198866	0.0188941	0.0176734	0.0172657	0.0173254	0.0180828	0.0195004	0.0195101	0.0168653	0.0138091	0.0141848	0.0156099	0.015514	0.0148092	0.0143857	0.0145019	0.0139321	0.0121581	0.0111857	0.0120644	0.0122471	0.0104815	0.0101536	0.0128303	0.0128514	0.00992353	0.00867602	0.0112397	0.0128809	0.0116566	0.00953408
WS	SLM	Upper	N	1	0.0215445	0.0216489	0.0216929	0.0213682	0.0207892	0.0205126	0.0206165	0.0205784	0.0204337	0.0202408	0.0194558	0.0183187	0.0179669	0.0185872	0.018764	0.017671	0.0164925	0.0162987	0.0165403	0.0173001	0.018669	0.0185941	0.0156822	0.0122643	0.0125806	0.0143029	0.014537	0.0139736	0.0134174	0.0132386	0.0124191	0.01048	0.00941262	0.0103812	0.0107675	0.00909779	0.00879825	0.0116409	0.0117912	0.00876943	0.00722364	0.00959848	0.0113215	0.0101815	0.00786193
WS	SLM	Upper	N	1	0.0234005	0.0234073	0.0234615	0.0231202	0.022529	0.0222433	0.0222767	0.0221219	0.0218897	0.0217052	0.0209589	0.0198521	0.0196	0.0203482	0.0206254	0.0196202	0.0183999	0.0178988	0.0177685	0.0183725	0.0197329	0.01965	0.0167277	0.0133129	0.0137028	0.0154714	0.0156852	0.0151599	0.0146886	0.0145946	0.0138784	0.0120151	0.0108964	0.0116642	0.0118883	0.0102003	0.00996867	0.0129395	0.0131984	0.0100794	0.00827396	0.0106655	0.0125489	0.0114177	0.00907123
WS	SLM	Upper	N	1	0.0435125	0.0435304	0.0435915	0.043355	0.042891	0.0426047	0.0425671	0.042399	0.0421374	0.0418864	0.0411704	0.0401032	0.0396638	0.0400856	0.0402035	0.0392709	0.0382171	0.0379193	0.0378944	0.0382928	0.0394458	0.0395502	0.0368868	0.0331509	0.0329328	0.0348072	0.0353455	0.0347328	0.0339347	0.0337209	0.0331263	0.0311253	0.0293982	0.029789	0.0303603	0.0292089	0.0288369	0.0314249	0.0319406	0.0292622	0.0274751	0.0293791	0.0310126	0.0300499	0.0276516
WS	SLM	Upper	N	1	0.0272938	0.0272363	0.0272757	0.0269271	0.0262058	0.0257719	0.0257605	0.0256239	0.0254091	0.0252655	0.0246513	0.0236228	0.0232798	0.0240344	0.0244827	0.0235014	0.0220756	0.0214247	0.0213058	0.0219633	0.0234987	0.023703	0.020926	0.0173705	0.0175443	0.0192342	0.0193506	0.0187038	0.018314	0.0184591	0.0177302	0.0155168	0.0140088	0.0146229	0.0149636	0.0133997	0.013049	0.015955	0.0162741	0.0131818	0.0113864	0.0135934	0.0152521	0.014078	0.0117099
WS	SLM	Upper	N	1	0.0298249	0.0298822	0.0299367	0.0295427	0.0289657	0.0288893	0.0291292	0.0288766	0.0283491	0.0280753	0.0275199	0.0264962	0.0259854	0.0263673	0.0264384	0.0254358	0.0243928	0.0241013	0.0240263	0.0246069	0.0261441	0.0263596	0.0234417	0.0195279	0.0195723	0.0216025	0.0219392	0.0211194	0.0204787	0.020629	0.0201572	0.0182247	0.0167975	0.0173795	0.017722	0.0160812	0.0154306	0.0181551	0.0186803	0.0158012	0.0139006	0.0160171	0.017902	0.0170469	0.0148107
WS	SLM	Lower	H	2	0.0205636	0.0204787	0.0204469	0.0205507	0.0207677	0.0208905	0.0207257	0.0205137	0.0205867	0.0207762	0.0209488	0.021224	0.021413	0.0211436	0.0206086	0.0206739	0.0216007	0.0222206	0.0220331	0.0217793	0.0212802	0.0202506	0.0199773	0.0218892	0.0239899	0.0236154	0.0225885	0.0223253	0.0226861	0.0227825	0.0223576	0.0225242	0.0235249	0.0237673	0.022623	0.02191	0.0236319	0.0244447	0.0227015	0.0221954	0.0240084	0.0245284	0.0230691	0.0219286	0.0224687
WS	SLM	Lower	H	2	0.0231394	0.0230387	0.0227753	0.0227415	0.0230717	0.0233538	0.023188	0.0229356	0.0230083	0.0231611	0.0232736	0.0234637	0.0235076	0.0232034	0.0228713	0.0230926	0.0239062	0.0244821	0.0244296	0.0241144	0.0234775	0.022593	0.0226156	0.0244634	0.0259106	0.025153	0.0242918	0.0244085	0.0250492	0.0250928	0.0245857	0.0249364	0.0259701	0.0258932	0.0246794	0.0240848	0.0254146	0.0258271	0.0244436	0.0244072	0.0261371	0.0262895	0.024752	0.02376	0.0243459
WS	SLM	Lower	H	2	0.011998	0.0120577	0.011989	0.0120352	0.0123642	0.0125976	0.0123827	0.0120924	0.0121671	0.0124332	0.0127033	0.0129583	0.0129838	0.0126135	0.0120875	0.012135	0.0130748	0.0138808	0.0138877	0.0135896	0.012929	0.0118867	0.0117322	0.0136366	0.0154291	0.0148443	0.0139189	0.0139103	0.0144497	0.0145295	0.0139981	0.0141294	0.0152303	0.0155753	0.0144825	0.0137519	0.0151595	0.015773	0.0142869	0.014078	0.0159842	0.0164161	0.014883	0.0138014	0.014343
WS	SLM	Lower	H	2	0.0167293	0.0166481	0.0165954	0.0167332	0.0170918	0.0173823	0.0173188	0.0171098	0.0170119	0.0169583	0.0171092	0.0175423	0.0177981	0.0175451	0.0170099	0.0168368	0.0174158	0.018034	0.0180374	0.0177494	0.0172237	0.0163672	0.0160761	0.0175426	0.0192397	0.0189152	0.0181128	0.0179931	0.0184401	0.0186955	0.0182464	0.0181094	0.0188949	0.0191881	0.018113	0.0171533	0.0184221	0.0195047	0.0183505	0.0179502	0.0194357	0.0198243	0.0185116	0.017489	0.0179305
WS	SLM	Lower	H	2	0.0142243	0.0140656	0.0139715	0.0141774	0.0145745	0.0147225	0.0144279	0.0140877	0.0141003	0.0143189	0.0145304	0.0146828	0.014644	0.014412	0.0141781	0.0143151	0.0149949	0.015491	0.0153302	0.0150725	0.0147397	0.0138191	0.0130529	0.0140865	0.0160812	0.0162844	0.0155346	0.0151244	0.0153372	0.0154801	0.0149234	0.0147629	0.0156738	0.0161036	0.0150373	0.013936	0.0150876	0.0162298	0.0150025	0.0143981	0.0160116	0.0169054	0.015796	0.014597	0.0148153
WS	SLM	Lower	H	2	0.0231651	0.0231156	0.0230674	0.0230501	0.0232049	0.0233536	0.0232143	0.0230317	0.0231166	0.023189	0.0231282	0.023143	0.0232031	0.0231528	0.0229058	0.0227625	0.0230896	0.023437	0.0233488	0.0231542	0.0228654	0.0221862	0.0217403	0.0226333	0.023889	0.0236038	0.0228806	0.0227401	0.0230015	0.0228807	0.0221663	0.0219667	0.0228412	0.0233669	0.0225573	0.021683	0.0226235	0.0234573	0.0222843	0.0215096	0.0226469	0.0235654	0.0227491	0.02153	0.0214053
WS	SLM	Lower	H	2	0.012573	0.0126343	0.0125686	0.0126307	0.0128718	0.0129099	0.0125245	0.0121362	0.0122005	0.0124993	0.0126988	0.0128192	0.0129306	0.0129564	0.0127378	0.0126261	0.0131375	0.0137106	0.0137274	0.0136318	0.0133169	0.0123474	0.0117193	0.0129632	0.0147556	0.0144966	0.0134637	0.0130372	0.0133697	0.0136774	0.0132927	0.0131258	0.0138551	0.0142726	0.0134024	0.0124529	0.0134883	0.0143695	0.0130459	0.0123712	0.0137773	0.0145008	0.0134229	0.0123674	0.0127945
WS	SLM	Lower	H	2	0.0185301	0.0184734	0.0182618	0.0182067	0.0185019	0.0187216	0.0184616	0.0180729	0.017999	0.0181337	0.0183317	0.0185389	0.0186024	0.0184828	0.0182296	0.0182492	0.0188951	0.0194326	0.0193274	0.0191317	0.0187502	0.0178007	0.0172311	0.0183916	0.0200134	0.0197786	0.0189002	0.0185666	0.0187998	0.0189043	0.0184319	0.0183606	0.0193015	0.019841	0.0189934	0.0180888	0.0191416	0.0201121	0.018919	0.0180412	0.0188949	0.0195183	0.0188145	0.0179925	0.0182341
WS	SLM	Lower	H	2	0.0184247	0.01832	0.0181733	0.0182331	0.0185201	0.0186459	0.0183859	0.01808	0.018069	0.0181911	0.0182986	0.0184615	0.0186246	0.018572	0.0182122	0.0180777	0.0186873	0.0193059	0.0192112	0.0188854	0.0184661	0.0176239	0.0170535	0.0180872	0.0197406	0.0196116	0.0187505	0.0184879	0.0189665	0.0192587	0.0186603	0.0183838	0.019283	0.0197532	0.0187716	0.0179084	0.0191765	0.0201849	0.0189509	0.0183368	0.0196871	0.0203556	0.0193134	0.0182452	0.0183908
WS	SLM	Lower	H	2	0.0249042	0.0248616	0.0247416	0.0246705	0.0249289	0.0252438	0.0251832	0.0249719	0.0250275	0.0252747	0.0255179	0.0256762	0.0256052	0.0252485	0.0248199	0.0247938	0.0253292	0.0257301	0.0255551	0.0252029	0.0248043	0.0242164	0.0239211	0.0247135	0.0257534	0.0255259	0.0249165	0.0247715	0.0250743	0.0252154	0.0248682	0.0248372	0.0254789	0.0257334	0.0250259	0.0243437	0.0250606	0.0254548	0.0242471	0.0237641	0.0250965	0.0257349	0.0247422	0.0238131	0.0239672
WS	SLM	Upper	H	2	0.0253162	0.0254369	0.0254891	0.0253736	0.0252875	0.0252785	0.0252086	0.0250808	0.0250621	0.0251133	0.0250856	0.0249725	0.0248371	0.0247137	0.0244809	0.0242328	0.0244037	0.024802	0.0247973	0.0245882	0.0243894	0.0237394	0.0229389	0.0232578	0.0243881	0.0243552	0.0237458	0.0235158	0.0237179	0.0238972	0.0234893	0.0229549	0.0230628	0.0233686	0.0227924	0.0217581	0.0223826	0.0235676	0.0225775	0.0213983	0.0222826	0.0236561	0.0232829	0.0220622	0.0216599
WS	SLM	Upper	H	2	0.0447784	0.044719	0.0446377	0.0446388	0.0446744	0.0444821	0.0441113	0.0439173	0.0440326	0.0441592	0.0440788	0.0438721	0.0436061	0.0433747	0.0431946	0.0431134	0.0434129	0.04379	0.04366	0.0433418	0.0431269	0.0426757	0.04212	0.0421848	0.0427359	0.0426787	0.0423757	0.042324	0.0423707	0.0422207	0.0417068	0.0412632	0.0413199	0.0412606	0.0405438	0.0398818	0.0404863	0.0412111	0.0405704	0.0399809	0.0405373	0.0410616	0.0405545	0.0397468	0.0395313
WS	SLM	Upper	H	2	0.021469	0.0215024	0.0213874	0.0213533	0.0216282	0.0219107	0.0218264	0.0215857	0.0215469	0.021582	0.0214927	0.0213235	0.0211963	0.0210807	0.0207378	0.0204938	0.0208801	0.0212848	0.0210838	0.0208699	0.0208055	0.0201656	0.0192304	0.0195029	0.0207747	0.020768	0.0201882	0.0201778	0.0205679	0.0207082	0.0202877	0.0200469	0.0205272	0.0207913	0.0199649	0.0189178	0.0197001	0.020895	0.0199698	0.0190018	0.0199524	0.0211662	0.0207407	0.0196088	0.0192409
WS	SLM	Upper	H	2	0.0296479	0.0296948	0.0295996	0.0294598	0.0295516	0.0297502	0.0297345	0.0296127	0.0296776	0.0297767	0.0297348	0.0296689	0.0296147	0.0294843	0.0291207	0.0287632	0.0289336	0.0292251	0.0290493	0.028888	0.0288098	0.0281211	0.0271954	0.0275085	0.0288375	0.0288441	0.0280396	0.0277382	0.0281178	0.0283154	0.0277267	0.0272553	0.0277511	0.0283516	0.0278014	0.0267636	0.0274615	0.0286386	0.027625	0.0265167	0.0274296	0.0285931	0.0280748	0.0269934	0.0267316
WS	SLM	Upper	H	2	0.0194033	0.0193141	0.0192032	0.0191455	0.0192602	0.0194345	0.0193858	0.019194	0.0190837	0.0189948	0.0189551	0.0189876	0.0189648	0.0188658	0.0186196	0.0185059	0.0189972	0.0195495	0.0195634	0.0195207	0.0193862	0.018592	0.0178076	0.0184827	0.0198028	0.0195219	0.0188235	0.0188454	0.019232	0.0193276	0.0189276	0.0187654	0.0193095	0.0194964	0.0184434	0.0173808	0.0185515	0.0198183	0.018744	0.0180246	0.019143	0.0198109	0.0189893	0.0179499	0.0177665
WS	SLM	Upper	H	2	0.0392213	0.0393424	0.0394598	0.0395577	0.039657	0.0394952	0.0390053	0.0386303	0.0387076	0.0389007	0.0388963	0.0388798	0.0389057	0.038769	0.0384651	0.0384258	0.0389072	0.0392182	0.0389738	0.0388297	0.0387557	0.0381058	0.0374143	0.037934	0.0390218	0.0388351	0.0382333	0.0381191	0.038362	0.0383498	0.0377965	0.0376384	0.0384482	0.0389155	0.038104	0.0372577	0.0382122	0.0388183	0.0372756	0.0363637	0.0375771	0.0382966	0.0372234	0.03605	0.0361595
WS	SLM	Upper	H	2	0.0380595	0.0380475	0.0377899	0.03763	0.0378855	0.0382033	0.0379963	0.0374151	0.0371901	0.0374442	0.0377402	0.0378588	0.0378109	0.0375112	0.0368853	0.0366787	0.0375294	0.0380657	0.0373058	0.0368422	0.0372182	0.0366369	0.0352799	0.0359557	0.0383453	0.0380402	0.0363407	0.0360101	0.0371175	0.0376057	0.0361466	0.0348603	0.0362152	0.0380269	0.0366651	0.0338084	0.0348871	0.0378902	0.0363894	0.0339893	0.0352749	0.0376926	0.0371089	0.0349934	0.0342036
WS	SLM	Upper	H	2	0.0178792	0.0179701	0.0180137	0.0181148	0.0183511	0.01847	0.0182692	0.0179989	0.0179346	0.0179413	0.0179891	0.0182288	0.018417	0.0181778	0.0176682	0.0175673	0.0181955	0.0187858	0.0188051	0.0186813	0.0183597	0.0174599	0.0168013	0.0178574	0.0194665	0.0192436	0.0185399	0.0184719	0.0187908	0.0187189	0.0179595	0.0177024	0.0185595	0.0189877	0.0181463	0.0174693	0.0187233	0.0195303	0.0180714	0.017237	0.0185935	0.0194323	0.0184172	0.0173303	0.0175248
WS	SLM	Upper	H	2	0.0383579	0.0384056	0.0384144	0.0384511	0.0386739	0.0388477	0.0385943	0.0381518	0.0379761	0.038025	0.0381596	0.0383453	0.0383878	0.0381672	0.0378556	0.0379165	0.0385648	0.0391037	0.0390459	0.0386761	0.037968	0.0370185	0.0366903	0.0377305	0.0388235	0.0384572	0.0377756	0.0375479	0.0377066	0.0377411	0.0373947	0.0374281	0.0381127	0.0382635	0.0374334	0.0368848	0.0378047	0.0382033	0.0371749	0.0369593	0.0381002	0.0382604	0.0371664	0.0364553	0.0368999
WS	SLM	Upper	H	2	0.0207716	0.0206355	0.0205585	0.0207281	0.021086	0.0213751	0.021308	0.0210415	0.0209877	0.0210575	0.0211466	0.0213286	0.0213675	0.0211168	0.0208136	0.0209126	0.0215623	0.0220478	0.021993	0.021805	0.0213499	0.0205228	0.0203242	0.0218371	0.0233587	0.0227792	0.0218199	0.0217086	0.0221951	0.0223598	0.0218188	0.0216908	0.0225753	0.0230202	0.022059	0.0211275	0.0222793	0.0231936	0.0219702	0.0215139	0.0230041	0.0235044	0.0221489	0.0209411	0.0213141
WS	SLM	Lower	M	2	0.0148765	0.0149086	0.0148313	0.0147656	0.0148172	0.0150019	0.0151137	0.0150701	0.0150972	0.0151949	0.0153125	0.0156443	0.0160714	0.0160862	0.0157205	0.0157059	0.0161785	0.0163333	0.016239	0.0164978	0.0163495	0.0153383	0.0148519	0.0163167	0.0179707	0.0174541	0.0164383	0.0160782	0.0161909	0.0163481	0.0163825	0.0168805	0.0180008	0.0184849	0.0174768	0.0162892	0.0170866	0.0178059	0.016495	0.0160277	0.0177355	0.0185261	0.0173628	0.0162746	0.0164958
WS	SLM	Lower	M	2	0.0221243	0.0222147	0.0220343	0.0217821	0.0218165	0.0220284	0.0219787	0.0217749	0.0218802	0.022176	0.0224277	0.0228002	0.0231969	0.0231193	0.0225604	0.022227	0.022453	0.022668	0.0228276	0.0232831	0.0231445	0.0220938	0.0217185	0.0233896	0.0250587	0.0243591	0.023166	0.0227181	0.0228339	0.0229645	0.0228641	0.0232018	0.0241866	0.0246105	0.0237383	0.0228334	0.0236789	0.0240323	0.022553	0.0221311	0.0236512	0.0241822	0.023123	0.0222741	0.0226118
WS	SLM	Lower	M	2	0.0182111	0.0182686	0.0182547	0.0181737	0.0182072	0.0184134	0.0184755	0.0183304	0.0183538	0.0184517	0.0184454	0.0186975	0.0192124	0.0193145	0.0188685	0.0187151	0.0191922	0.0194539	0.0194501	0.0197588	0.0195739	0.018468	0.0178611	0.019144	0.0206703	0.0203057	0.0196354	0.019588	0.0198598	0.0199661	0.0197823	0.0201421	0.0212839	0.0216936	0.0206084	0.0195678	0.0202951	0.0204259	0.0187857	0.01847	0.0204993	0.0212962	0.0199324	0.0187217	0.0190584
WS	SLM	Lower	M	2	0.0268022	0.02664	0.0264763	0.0264069	0.0265516	0.0267607	0.0267046	0.0265416	0.0266034	0.026658	0.0266825	0.0270652	0.0275772	0.0275378	0.0269754	0.0267011	0.0270419	0.0272817	0.0272843	0.027459	0.0272173	0.0263613	0.026092	0.0274788	0.0288603	0.0282771	0.0273267	0.0270678	0.0272507	0.0271863	0.0267116	0.0268473	0.0279776	0.0285676	0.0276772	0.0266416	0.0272604	0.0276374	0.0263215	0.0258341	0.0271757	0.0277807	0.0269301	0.0261356	0.0263018
WS	SLM	Lower	M	2	0.0146171	0.0144819	0.0142294	0.0140488	0.0142139	0.0146242	0.0147574	0.0145137	0.0143724	0.0144288	0.0145138	0.01478	0.0152542	0.0154772	0.0152164	0.015017	0.0152026	0.0152484	0.015241	0.0156236	0.015536	0.0145541	0.0140481	0.0154205	0.0170025	0.0165041	0.0155315	0.015147	0.0152324	0.0154343	0.0154763	0.0159619	0.0170885	0.0175042	0.0164518	0.0154291	0.0164138	0.016925	0.015368	0.0148845	0.0166407	0.0173471	0.0160255	0.0147798	0.0150419
WS	SLM	Lower	M	2	0.0189409	0.0190625	0.0188684	0.0187156	0.0189362	0.0192484	0.0192079	0.0189485	0.0188766	0.0189181	0.0189934	0.0193869	0.0199089	0.0198743	0.0193697	0.0192085	0.0195556	0.0197577	0.0198898	0.0203502	0.0202934	0.0193244	0.0188956	0.0203566	0.0217073	0.0209069	0.02005	0.0201241	0.0204549	0.0203855	0.0200706	0.0204449	0.0216779	0.0222255	0.021231	0.0203318	0.0213466	0.0216117	0.0199423	0.0194987	0.021253	0.0219034	0.0205368	0.0192839	0.0195163
WS	SLM	Lower	M	2	0.0349594	0.0347495	0.0345191	0.0343868	0.0344198	0.0345828	0.0345217	0.0343024	0.0343718	0.0345485	0.034609	0.0348434	0.0352304	0.0352442	0.0348486	0.0347232	0.0350233	0.035078	0.0349991	0.0351993	0.0348749	0.0338554	0.0335906	0.0351744	0.0366405	0.0360401	0.0351421	0.0348947	0.0350335	0.0351092	0.0349306	0.0351263	0.0358767	0.0359879	0.0349708	0.0342926	0.0354145	0.0356834	0.0340085	0.0334042	0.0348918	0.0355857	0.0346129	0.0337825	0.0341333
WS	SLM	Lower	M	2	0.0471182	0.0468767	0.0465743	0.0463932	0.0465087	0.0467709	0.0467734	0.0465665	0.0465661	0.0467289	0.0468802	0.0471415	0.0473894	0.0472731	0.0469201	0.0468427	0.0471053	0.0471719	0.0470484	0.0470127	0.0465859	0.045873	0.0460142	0.0474355	0.0481892	0.0474202	0.0468909	0.0470153	0.0472083	0.0470873	0.0468732	0.0471574	0.0478466	0.0479205	0.0470801	0.046365	0.0466044	0.0463761	0.045414	0.0454193	0.0466423	0.046888	0.0458586	0.0452348	0.0457531
WS	SLM	Lower	M	2	0.0273042	0.0271936	0.0270325	0.0269344	0.0270334	0.0273345	0.0274814	0.0274221	0.0274799	0.0276176	0.0278098	0.0281943	0.0285266	0.0283233	0.0277101	0.0275249	0.0279795	0.0282862	0.0284474	0.0287978	0.0284993	0.0275479	0.0274938	0.0291477	0.0302209	0.0292358	0.0282586	0.0280766	0.0282338	0.0282974	0.0283643	0.0290982	0.0302626	0.0303322	0.0291769	0.0284819	0.029339	0.0293361	0.0280144	0.0280089	0.0295688	0.0296447	0.0282095	0.0274647	0.0283405
WS	SLM	Lower	M	2	0.0113072	0.0110315	0.0107973	0.0108471	0.0112396	0.0115452	0.011386	0.0111575	0.011356	0.011716	0.0119819	0.0123587	0.0127367	0.0126289	0.0121452	0.0121204	0.0127006	0.0130005	0.0130252	0.0132153	0.0128494	0.0119092	0.0119394	0.013954	0.0155094	0.0146234	0.0135035	0.0132127	0.0135353	0.0138137	0.0136006	0.0137904	0.014831	0.0153619	0.0145841	0.0138264	0.0146464	0.014752	0.0131841	0.0128884	0.0146697	0.0153524	0.0142994	0.0135254	0.0140841
WS	SLM	Upper	M	2	0.0273694	0.0272302	0.0270449	0.0269258	0.0269756	0.0271333	0.0271373	0.0269543	0.0269722	0.0270925	0.0269854	0.0269133	0.027093	0.0272206	0.0269952	0.0266865	0.0266711	0.0266689	0.026666	0.0270771	0.0272139	0.0263466	0.0253802	0.025887	0.0272692	0.0272907	0.0267109	0.0263824	0.0262691	0.0263403	0.0262884	0.0262579	0.0266831	0.027044	0.0263725	0.0252909	0.0258052	0.0266532	0.0255733	0.0245685	0.0254539	0.0265739	0.0262273	0.0254075	0.0253834
WS	SLM	Upper	M	2	0.0276685	0.0276184	0.02748	0.0273388	0.0272368	0.0273538	0.0274876	0.027308	0.027113	0.0270955	0.0270923	0.0272033	0.0275036	0.0276572	0.0273988	0.0271129	0.0271936	0.027232	0.0272155	0.0276967	0.0278802	0.0268707	0.0256893	0.0259929	0.0271556	0.0269987	0.0263378	0.0261413	0.026354	0.0265316	0.0262263	0.0259662	0.026425	0.0269304	0.0263592	0.0252018	0.0254512	0.0263215	0.0255139	0.0248102	0.0260075	0.0271343	0.0264606	0.0252062	0.0248169
WS	SLM	Upper	M	2	0.0241288	0.0240574	0.023988	0.023948	0.0239502	0.0240315	0.0240122	0.0237997	0.023754	0.0238757	0.0239281	0.0241286	0.0245067	0.0245795	0.0241626	0.0237904	0.0238254	0.023843	0.0239119	0.0244428	0.0246025	0.0237394	0.0228285	0.0233747	0.0246616	0.0244588	0.0237647	0.0236091	0.0237255	0.0236996	0.0234288	0.0234832	0.0242148	0.0246476	0.0238163	0.0227302	0.0234901	0.0243007	0.0230562	0.0223018	0.0236139	0.0246283	0.0238744	0.0226919	0.022482
WS	SLM	Upper	M	2	0.0219553	0.0219844	0.0218327	0.0216392	0.0215966	0.0217448	0.0217589	0.0215997	0.0216736	0.02188	0.0219665	0.0221441	0.0224679	0.0225677	0.0222322	0.0219081	0.0220113	0.0221215	0.0221811	0.0226539	0.022825	0.0219809	0.0211609	0.0219366	0.0232905	0.0229116	0.0219577	0.0214852	0.0215328	0.021817	0.0217656	0.0217353	0.0223323	0.022867	0.0223242	0.0214844	0.0222842	0.0229328	0.0214665	0.0205789	0.0220959	0.0233712	0.0225763	0.0212834	0.0210031
WS	SLM	Upper	M	2	0.0305784	0.0305612	0.0305109	0.0304614	0.0305288	0.0306288	0.0305355	0.0303659	0.0305172	0.0307956	0.0308493	0.0308912	0.0310963	0.0311612	0.030851	0.0305976	0.030738	0.0307911	0.0307851	0.0311808	0.0312114	0.030357	0.0297837	0.0308827	0.0323576	0.0319793	0.0311001	0.0308458	0.0310801	0.0312251	0.0309889	0.0311312	0.0320049	0.0324214	0.0316187	0.0308264	0.0317788	0.0322426	0.0306967	0.029959	0.0313575	0.0322236	0.0313139	0.0302857	0.0304721
WS	SLM	Upper	M	2	0.0204874	0.0204606	0.020184	0.0199764	0.0202099	0.0206317	0.0206754	0.0204762	0.0205578	0.0207127	0.0206528	0.0207462	0.021142	0.0212796	0.0208601	0.0205651	0.0208432	0.0210281	0.0210796	0.0214721	0.0213525	0.0203511	0.0198529	0.0211857	0.0227276	0.0222822	0.0214658	0.0212995	0.021441	0.0214903	0.0213179	0.021532	0.0224968	0.0229846	0.0220214	0.0210324	0.0219996	0.0225351	0.0210662	0.0205929	0.0223013	0.023109	0.021991	0.0209429	0.0212731
WS	SLM	Upper	M	2	0.0196289	0.0195511	0.0193838	0.0193475	0.0195843	0.0198353	0.019761	0.0196368	0.0198901	0.0201957	0.0201971	0.0202532	0.0205714	0.0206464	0.0202277	0.0199643	0.0202403	0.0204727	0.0206338	0.0210324	0.02086	0.0198986	0.0194303	0.0206617	0.0221242	0.0216866	0.0207316	0.0203491	0.0205254	0.020808	0.0207424	0.0208655	0.0216541	0.0220735	0.0212023	0.0203826	0.0215286	0.0221814	0.0207363	0.0201307	0.0216578	0.0224999	0.0213995	0.0201433	0.020116
WS	SLM	Upper	M	2	0.01381	0.0137399	0.0134874	0.0132464	0.0132724	0.0135777	0.0137641	0.0137516	0.0138365	0.0138775	0.0138186	0.0140286	0.0144551	0.0145009	0.01402	0.0137541	0.0140825	0.0143421	0.0145115	0.0150359	0.0150582	0.0141508	0.0137477	0.0152083	0.016709	0.0161464	0.0152808	0.0151127	0.0153689	0.0155316	0.0154205	0.0157621	0.0168084	0.0172553	0.0162335	0.0151917	0.016155	0.0167101	0.0152476	0.0148167	0.0165114	0.017123	0.0157737	0.0145347	0.0147962
WS	SLM	Upper	M	2	0.0259807	0.0259677	0.0258157	0.0256015	0.0255971	0.0258434	0.0259129	0.0257447	0.0257611	0.0258158	0.0257295	0.0259499	0.0265275	0.0267157	0.0262631	0.026023	0.0264557	0.026851	0.027065	0.0273573	0.0269889	0.0258887	0.0254741	0.0270114	0.0286191	0.0279309	0.0267426	0.026339	0.0266013	0.0268755	0.026738	0.0269341	0.0279688	0.0286118	0.0278469	0.0270215	0.0278529	0.027971	0.0263494	0.0259541	0.0275956	0.0281917	0.0271042	0.0262522	0.0267574
WS	SLM	Upper	M	2	0.0212866	0.0211974	0.0209977	0.0208504	0.0209281	0.0211378	0.0211058	0.020887	0.0209009	0.0210993	0.0213351	0.0217868	0.0223271	0.0224085	0.0219755	0.0217077	0.0218925	0.0219693	0.0219618	0.0222386	0.0220083	0.0209914	0.0206887	0.0224465	0.0241934	0.0236798	0.022817	0.0226316	0.0227717	0.0226961	0.022393	0.0227464	0.0239073	0.0243453	0.0232735	0.0223075	0.0232626	0.0235908	0.0221281	0.021909	0.0236223	0.024078	0.0228441	0.0219201	0.0223555
WS	SLM	Lower	N	2	0.0328217	0.0326376	0.032492	0.0325307	0.0326788	0.0328639	0.0328484	0.0326	0.0324532	0.0324378	0.0325975	0.033148	0.0336788	0.0335458	0.0330046	0.0328598	0.03318	0.0332802	0.033266	0.0334375	0.0330524	0.0320822	0.0319684	0.0336935	0.0350285	0.0341647	0.0331478	0.0328898	0.0330232	0.0330172	0.0328234	0.0332648	0.0343969	0.0348331	0.0340983	0.0334497	0.0340063	0.0337468	0.0322455	0.0321229	0.0337847	0.0341104	0.0328744	0.0321057	0.032623
WS	SLM	Lower	N	2	0.0308408	0.0306507	0.030429	0.0304318	0.0306643	0.0308448	0.030671	0.0304007	0.0303729	0.0304087	0.0305535	0.0310792	0.0316365	0.0315941	0.0311615	0.0311451	0.0315692	0.0317442	0.0318519	0.0321254	0.0316984	0.0307163	0.0307768	0.0325973	0.0337538	0.0328537	0.0320133	0.0319152	0.0320105	0.0319078	0.0318514	0.032496	0.0336468	0.0339259	0.0330176	0.0323523	0.0327571	0.0323113	0.0312627	0.031728	0.0332414	0.0331071	0.0318718	0.0313641	0.0321957
WS	SLM	Lower	N	2	0.0135045	0.0136152	0.0135209	0.0134456	0.0136913	0.0140803	0.0141695	0.0140923	0.0142188	0.0142717	0.0142144	0.0145569	0.0150933	0.0150927	0.0146577	0.0145266	0.014831	0.0149793	0.0150664	0.0154071	0.0151293	0.0140848	0.0139353	0.0158845	0.0175015	0.0166513	0.0155404	0.0152978	0.0155372	0.0155743	0.0153908	0.015934	0.0172971	0.0178539	0.016817	0.0158224	0.0166814	0.0168343	0.0151882	0.0148733	0.0166493	0.0172014	0.016001	0.0151899	0.0157885
WS	SLM	Lower	N	2	0.0301567	0.0300863	0.029866	0.0297831	0.0299921	0.0302637	0.0302633	0.0300973	0.0301458	0.0303471	0.0305869	0.0309889	0.0312721	0.0309636	0.0302647	0.0299218	0.0301951	0.0304991	0.030731	0.0310735	0.0307168	0.029611	0.0292681	0.0307679	0.0322138	0.0316656	0.0307282	0.0304098	0.030561	0.0305982	0.0303487	0.0305494	0.0314283	0.031812	0.0308479	0.0296967	0.0301331	0.0304084	0.0292499	0.0290914	0.0306301	0.0310575	0.0299688	0.0291674	0.0294857
WS	SLM	Lower	N	2	0.00998826	0.0100424	0.00975349	0.00943348	0.00948841	0.00982684	0.00990432	0.00963815	0.00955978	0.00966617	0.00963091	0.00965196	0.00994407	0.0101775	0.00991499	0.00954849	0.00967339	0.00984823	0.00989944	0.0103647	0.0105463	0.00960495	0.00849715	0.00893742	0.0102856	0.0100776	0.00924988	0.00899014	0.00929939	0.00969395	0.00952272	0.00924054	0.00961166	0.0100267	0.00930057	0.00796674	0.00842914	0.00956995	0.00839475	0.00709495	0.0081165	0.00966088	0.00938818	0.00816977	0.00760731
WS	SLM	Lower	N	2	0.00685014	0.00687752	0.00687077	0.00689898	0.00710369	0.00741627	0.00749514	0.00727063	0.00714121	0.00719002	0.00724212	0.00739782	0.00767779	0.00776839	0.00746452	0.00714931	0.00719554	0.00721083	0.00719151	0.00766632	0.00795029	0.00716531	0.00615012	0.00665621	0.00811047	0.0079088	0.00692935	0.00642559	0.0065145	0.00687798	0.00693039	0.00696437	0.00746611	0.00770311	0.00684891	0.00577296	0.00648148	0.00735192	0.00601161	0.0048476	0.00606946	0.0075739	0.0070697	0.00579398	0.00535155
WS	SLM	Lower	N	2	0.00108917	0.00123897	0.00127545	0.00114675	0.00114574	0.00136614	0.00149819	0.00145441	0.0014805	0.00151679	0.00148909	0.00169039	0.00208595	0.00209709	0.00158349	0.00118846	0.00135491	0.00160946	0.0017683	0.00229689	0.00258645	0.00174342	0.000548357	0.000716846	0.00194251	0.00195867	0.00133949	0.000890347	0.000732116	0.000860136	0.000687992	0.000602156	0.001404	0.00212698	0.0013963	5.94e-05	0.000591872	0.00171062	0.000530833	-0.000796675	5.2e-05	0.00152651	0.00133234	0.000172868	-0.000329701
WS	SLM	Lower	N	2	0.0145173	0.0145682	0.0144238	0.0142789	0.0143416	0.014513	0.0144728	0.0142139	0.0141492	0.0142713	0.0142855	0.0143183	0.0144806	0.0144948	0.0141473	0.0137728	0.0138527	0.0141193	0.0142568	0.0145587	0.0146754	0.0139856	0.0131209	0.0135005	0.0147001	0.0146274	0.0139378	0.0135831	0.0136508	0.0138028	0.0135114	0.0131711	0.0134308	0.0138454	0.0133538	0.0123215	0.0127473	0.0135793	0.0124062	0.0111817	0.0120501	0.0135083	0.013379	0.0124012	0.0119225
WS	SLM	Lower	N	2	0.00427708	0.00427036	0.00416416	0.00415672	0.00433145	0.00446945	0.00432295	0.00411509	0.00426962	0.0044976	0.00442836	0.00441512	0.00473386	0.00500168	0.00475722	0.00431291	0.00426492	0.00437253	0.00447871	0.00503836	0.00533606	0.00435951	0.00294479	0.00298866	0.00436261	0.0045482	0.00396329	0.00360415	0.00360451	0.0037891	0.00354234	0.00319705	0.0036744	0.00436972	0.00371516	0.00219723	0.00260233	0.0040955	0.00317277	0.00172123	0.00234185	0.00375116	0.00356811	0.00235602	0.00171903
WS	SLM	Lower	N	2	0.00767971	0.00789715	0.0078692	0.00766242	0.00760877	0.00779242	0.00781076	0.00755807	0.00752826	0.00771306	0.00775922	0.00780301	0.00799315	0.00805977	0.00768182	0.00715514	0.0071096	0.00731455	0.00738091	0.00775876	0.00806751	0.00724687	0.00583329	0.00581608	0.007369	0.00772591	0.00711045	0.00666477	0.00664836	0.0068916	0.00667848	0.00626936	0.00658596	0.00715045	0.00657644	0.00529276	0.00581334	0.00724872	0.00628351	0.00463256	0.00494617	0.00639941	0.00644225	0.00540535	0.00481076
WS	SLM	Upper	N	2	0.029131	0.0291034	0.0292017	0.0292142	0.0290827	0.0290242	0.0290677	0.0290174	0.0289088	0.028807	0.0286166	0.0284001	0.0283817	0.0284802	0.0282951	0.0278968	0.0277512	0.0278807	0.0280609	0.0283394	0.0283611	0.0275104	0.0262807	0.0263922	0.0278852	0.0280767	0.0272466	0.0266752	0.0266794	0.0268878	0.0265192	0.0259928	0.0263995	0.0270363	0.0264512	0.0254271	0.026119	0.0272614	0.0264101	0.0253696	0.02597	0.0270613	0.0269046	0.0259667	0.0254534
WS	SLM	Upper	N	2	0.0366069	0.0364977	0.0363696	0.0362097	0.036133	0.0362313	0.036242	0.0359599	0.0357453	0.0357024	0.0355279	0.0353158	0.0353368	0.035433	0.0351775	0.0347	0.034604	0.0347701	0.0346897	0.0346661	0.0347438	0.034072	0.0328028	0.0327834	0.0343359	0.0345491	0.0336021	0.0329689	0.0330057	0.0332463	0.0328436	0.0322178	0.032528	0.0331198	0.0323605	0.0310144	0.0318671	0.0336304	0.0327804	0.0312702	0.0316383	0.0329228	0.0328268	0.0316728	0.0309416
WS	SLM	Upper	N	2	0.0344616	0.0343874	0.0342491	0.033985	0.0337299	0.0337299	0.0338118	0.0336763	0.0334488	0.0332939	0.0331654	0.0331379	0.0332987	0.0333192	0.0328921	0.0323859	0.0323042	0.0324113	0.0323422	0.0325183	0.0328852	0.0323963	0.0311672	0.0310295	0.0324405	0.0327023	0.0317753	0.0310518	0.0310679	0.0313799	0.0311289	0.0306568	0.0309234	0.0314274	0.0309173	0.0300212	0.0306797	0.0315702	0.0304568	0.0292935	0.0300251	0.0311854	0.0308847	0.0298948	0.0294421
WS	SLM	Upper	N	2	0.0220813	0.0222152	0.0223762	0.0222882	0.0220821	0.0220782	0.0221124	0.0219345	0.021817	0.0218509	0.0217643	0.0216534	0.0217989	0.0219157	0.02159	0.0212455	0.021453	0.0217967	0.0218047	0.0218678	0.0218684	0.0210144	0.0197571	0.0200166	0.0217279	0.0218041	0.020709	0.020065	0.020225	0.0205898	0.0203103	0.0199968	0.0207172	0.0214806	0.0207738	0.0196133	0.0205945	0.0220569	0.0209276	0.019538	0.0202507	0.0215345	0.0211481	0.0199048	0.019597
WS	SLM	Upper	N	2	0.0207244	0.0208693	0.0208821	0.0207503	0.0206103	0.020565	0.0205814	0.0206305	0.0206722	0.0205173	0.0202663	0.0202497	0.020414	0.020407	0.0200699	0.019708	0.0197385	0.0199468	0.0198833	0.0198008	0.0198258	0.0192716	0.018344	0.0186738	0.0200952	0.0200951	0.0193315	0.0190378	0.0192217	0.0193394	0.0189196	0.0186669	0.0194213	0.0201154	0.0194275	0.018418	0.0192523	0.0202137	0.0189547	0.0177321	0.0184402	0.0194853	0.0190973	0.018085	0.0177655
WS	SLM	Upper	N	2	0.0277832	0.0277558	0.0277526	0.027685	0.0275586	0.0275059	0.0274714	0.0273865	0.0273773	0.0273203	0.0271364	0.0271572	0.0274334	0.0274526	0.0269673	0.0264645	0.026405	0.0264837	0.0264779	0.0267685	0.0270011	0.026339	0.0253668	0.0258865	0.0274993	0.0273492	0.026187	0.0255896	0.0258488	0.0262333	0.0258144	0.0252671	0.0258341	0.0267239	0.0263147	0.0253753	0.0260734	0.0269278	0.0257609	0.0248568	0.025941	0.0269937	0.026428	0.025305	0.0249247
WS	SLM	Upper	N	2	0.0356016	0.0355409	0.0356472	0.0356077	0.0354252	0.0353865	0.0354045	0.0352818	0.0350806	0.0348327	0.0346883	0.0348489	0.0350502	0.0348534	0.0343704	0.0340992	0.0342815	0.0346043	0.0347328	0.034714	0.0343866	0.0335049	0.0327377	0.0333824	0.0347136	0.0345014	0.033515	0.0329273	0.0329784	0.0331481	0.032825	0.0324488	0.0326651	0.0330165	0.0326383	0.0320797	0.0328331	0.0335833	0.032654	0.0316572	0.0319564	0.0326747	0.0324637	0.0316665	0.0312459
WS	SLM	Upper	N	2	0.0277191	0.0274117	0.0273177	0.0274328	0.0276611	0.027914	0.0279135	0.0276401	0.0275028	0.027538	0.0274679	0.0274107	0.0275447	0.0275494	0.0271238	0.0266728	0.0267676	0.027138	0.0273069	0.0274592	0.0274039	0.0266258	0.0257077	0.0261385	0.027468	0.0273191	0.0264492	0.0261298	0.0263753	0.0264507	0.0258735	0.0255585	0.0264179	0.0272858	0.0267415	0.0257981	0.026491	0.0272727	0.0262205	0.0255096	0.0265381	0.0273374	0.0266711	0.0257226	0.0257203
WS	SLM	Upper	N	2	0.0251316	0.0250461	0.0249295	0.0246677	0.02447	0.0246193	0.0248235	0.024761	0.0247051	0.0247684	0.0247833	0.0248795	0.0250694	0.0249265	0.0243808	0.0240559	0.0243275	0.0246649	0.024772	0.0250342	0.0250703	0.0242327	0.0233587	0.0241808	0.0258614	0.0255806	0.0244936	0.0241769	0.0245015	0.0245582	0.0239863	0.023718	0.0244383	0.0250386	0.0243712	0.0234635	0.0244365	0.0255021	0.0244048	0.0235153	0.0244502	0.0252746	0.0245717	0.0235253	0.0234785
WS	SLM	Upper	N	2	0.0199432	0.0200945	0.0202149	0.0201938	0.0200862	0.020073	0.0200756	0.0199701	0.0198675	0.0197858	0.0197229	0.0198349	0.0201028	0.0201598	0.0197904	0.019392	0.0194364	0.0197128	0.0198768	0.0200895	0.020118	0.0193827	0.018565	0.0194487	0.0213453	0.0212167	0.0200393	0.0195833	0.0199109	0.0199686	0.0193042	0.0189896	0.0199149	0.0207984	0.0201609	0.0193241	0.0205767	0.0215854	0.0202227	0.019297	0.0203152	0.0210269	0.0201577	0.0190363	0.0190962
WS	SLM	Lower	H	3	0.0121598	0.0123109	0.0122052	0.0120557	0.0120789	0.0122132	0.0122542	0.0120954	0.011903	0.0118448	0.0118376	0.0117901	0.0118517	0.0120186	0.0118954	0.0115348	0.0113993	0.0113867	0.0113235	0.0116073	0.0119731	0.0114815	0.0104976	0.0107021	0.0120114	0.0121083	0.0114468	0.0111018	0.0112065	0.0113119	0.0107631	0.0101498	0.0105553	0.0113992	0.0111963	0.0105018	0.0114626	0.012447	0.0109626	0.00935813	0.00991097	0.0111641	0.0108848	0.00963188	0.00887135
WS	SLM	Lower	H	3	0.0293057	0.0293345	0.0290125	0.0287189	0.0287195	0.0289	0.0289557	0.0286571	0.0282319	0.0280441	0.0280472	0.0280677	0.0281799	0.0283176	0.0280814	0.0275109	0.0271523	0.0270404	0.0269003	0.0270602	0.0273369	0.0267888	0.0256303	0.0255412	0.0269037	0.0272371	0.0265406	0.0261086	0.0262196	0.0263283	0.0257368	0.0249397	0.0250003	0.0255044	0.0251062	0.0242099	0.0250656	0.0264824	0.0253784	0.0235798	0.023652	0.0249747	0.0251233	0.0240441	0.023194
WS	SLM	Lower	H	3	0.0227074	0.0227579	0.0225576	0.0223054	0.0222734	0.0224367	0.0225369	0.0224106	0.0221767	0.0219866	0.0218442	0.0217945	0.0219836	0.022263	0.0221638	0.0216826	0.0212575	0.0209666	0.0208452	0.0212586	0.0217522	0.0213255	0.0202512	0.0201702	0.0214947	0.0218593	0.0211153	0.020415	0.0203408	0.0205598	0.0201446	0.0196303	0.0201697	0.0209317	0.0204615	0.0194795	0.0200891	0.0210828	0.0198945	0.0183467	0.0186992	0.0199473	0.0198779	0.0187846	0.0180577
WS	SLM	Lower	H	3	0.0286483	0.0285789	0.02838	0.0282334	0.0282547	0.028371	0.0283625	0.0281952	0.0280317	0.0279154	0.0278173	0.0278187	0.02797	0.0280562	0.027798	0.0273869	0.0272259	0.0271224	0.0268798	0.0269173	0.0270745	0.0266602	0.0259353	0.0259861	0.0267737	0.0268372	0.0264927	0.0264052	0.026484	0.0263754	0.0258346	0.0253861	0.0257175	0.0261775	0.0257031	0.0248926	0.0253387	0.0260341	0.0251211	0.0240107	0.0242987	0.0251145	0.0248669	0.0239541	0.023523
WS	SLM	Lower	H	3	0.017062	0.0171264	0.0170974	0.0170838	0.017109	0.0171197	0.0170785	0.016913	0.0167218	0.0166279	0.0165532	0.0164891	0.0165423	0.0165879	0.0163178	0.0158611	0.015687	0.0157073	0.0156167	0.0157313	0.0159603	0.0154817	0.0144688	0.0144253	0.0155258	0.0156629	0.0151058	0.0148293	0.0149561	0.015118	0.0146691	0.0141333	0.0144733	0.0150111	0.0144343	0.0133507	0.0141059	0.0154835	0.0144264	0.0128316	0.0131115	0.0142977	0.0141731	0.013079	0.0123971
[truncated: 416 more rows]
[truncated: 888 more columns]

## Sheet: Soil Data
Site	Code	Water	LOI	pH	CN	Phosphorus
EDB	EDB1	1.20383	10.3157	6.72	45.8763	0.0598466
EDB	EDB1	1.24688	10.1263	6.9	33.1364	0.0638364
EDB	EDB1	NA	NA	6.85	62.4479	0.0630385
EDB	EDB2	1.98859	14.0087	5.64	32.29	0.0558206
EDB	EDB2	2.12197	13.4766	5.61	26.4796	0.055205
EDB	EDB2	NA	NA	5.6	28.0769	0.0554102
EDB	EDB3	3.02206	20.573	6.22	19.9203	0.0665119
EDB	EDB3	3.09495	21.0749	6.21	20.662	0.0671277
EDB	EDB3	NA	NA	6.22	22.6885	0.0681541
[truncated: 54 more rows]

[truncated: 1 more sheets: Climate Data - Met Office]
